# Supplementary material for: Structure-dependence and metal-dependence on atomically dispersed Ir catalysts for efficient n-butane dehydrogenation
Source: Nat Commun. 2023 May 5;14:2588. doi: 10.1038/s41467-023-38361-4 (PMC10162968; doi:10.1038/s41467-023-38361-4)
Supplement: Supplementary file 3 — Source Data [file 41467_2023_38361_MOESM3_ESM.xlsx]

## Sheet: Figure 1h
Particle diameter distribution for Irn/ND@G
Count	Particle diameter (nm)		N total	Mean	Standard Deviation	Sum	Minimum	Median	Maximum
1	1.03		200	0.76565	0.15885	153.13	0.34	0.75	1.18
2	0.93
3	1.05
4	0.83
5	0.97
6	0.81
7	0.99
8	0.7
9	0.72
10	0.66
11	0.66
12	0.91
13	1.11
14	1.11
15	0.87
16	0.97
17	0.9
18	1.12
19	1.03
20	0.97
21	0.94
22	1.09
23	0.89
24	1.13
25	0.66
26	0.47
27	0.59
28	0.99
29	0.86
30	0.56
31	0.86
32	0.53
33	1.07
34	0.56
35	1.03
36	0.91
37	0.59
38	0.68
39	0.73
40	0.53
41	0.77
42	0.99
43	0.67
44	0.75
45	0.75
46	0.46
47	0.59
48	0.53
49	0.7
50	1.07
51	0.47
52	0.86
53	0.66
54	0.51
55	0.61
56	0.92
57	0.81
58	0.61
59	0.67
60	0.59
61	0.75
62	0.79
63	0.98
64	1
65	0.71
66	0.71
67	0.51
68	0.66
69	0.56
70	0.34
71	0.68
72	0.44
73	0.8
74	0.56
75	0.6
76	0.51
77	0.91
78	0.66
79	0.8
80	0.65
81	0.74
82	0.79
83	0.77
84	0.74
85	0.79
86	0.51
87	0.7
88	0.62
89	0.75
90	0.69
91	0.62
92	0.86
93	0.94
94	0.61
95	0.66
96	1.02
97	0.48
98	0.65
99	0.61
100	0.91
101	0.5
102	0.61
103	0.74
104	0.71
105	0.82
106	0.54
107	0.53
108	0.59
109	0.72
110	0.89
111	0.69
112	0.6
113	0.92
114	0.65
115	0.61
116	0.61
117	0.92
118	0.86
119	0.84
120	0.72
121	0.71
122	0.89
123	0.79
124	0.88
125	0.86
126	0.74
127	0.87
128	0.94
129	0.59
130	0.74
131	0.65
132	0.71
133	0.8
134	0.94
135	0.66
136	0.86
137	0.77
138	0.86
139	0.86
140	0.92
141	0.66
142	0.65
143	0.62
144	0.79
145	0.92
146	0.86
147	0.79
148	0.72
149	0.86
150	0.59
151	0.71
152	0.82
153	0.74
154	0.73
155	0.74
156	0.86
157	1.02
158	0.99
159	0.89
160	0.71
161	0.69
162	0.75
163	1.01
164	0.77
165	0.66
166	0.94
167	0.61
168	0.7
169	0.79
170	0.8
171	0.56
172	0.74
173	0.71
174	0.73
175	0.81
176	0.53
177	0.66
178	0.82
179	0.92
180	0.67
181	0.89
182	0.68
183	0.8
184	0.86
185	0.79
186	0.79
187	1.02
188	0.89
189	0.77
190	1.18
191	0.71
192	0.72
193	0.66
194	0.75
195	0.79
196	0.77
197	0.84
198	0.83
199	0.82
200	0.84

## Sheet: Figure 2a
XRD patterns of Ir1/ND@G, Ir1+n/ND@G, Irn/ND@G and IrNPs/ND@G
2 Theta	Ir1/ND@G	2 Theta	Ir1+n/ND@G	2 Theta	Irn/ND@G	2 Theta	IrNPs/ND@G
10	1582	10	1269	10	1435	10	688
10.0398	1509	10.0398	1283	10.0398	1406	10.0398	746
10.0797	1541	10.0797	1325	10.0797	1427	10.0797	711
10.1195	1516	10.1195	1218	10.1195	1420	10.1195	743
10.1593	1459	10.1593	1275	10.1593	1349	10.1593	740
10.1992	1466	10.1992	1247	10.1992	1395	10.1992	711
10.239	1434	10.239	1230	10.239	1433	10.239	670
10.2789	1473	10.2789	1206	10.2789	1433	10.2789	696
10.3187	1505	10.3187	1234	10.3187	1344	10.3187	665
10.3585	1419	10.3585	1150	10.3585	1388	10.3585	683
10.3984	1450	10.3984	1215	10.3984	1395	10.3984	707
10.4382	1452	10.4382	1170	10.4382	1299	10.4382	692
10.4781	1443	10.4781	1170	10.4781	1304	10.4781	638
10.5179	1428	10.5179	1171	10.5179	1350	10.5179	676
10.5577	1455	10.5577	1156	10.5577	1329	10.5577	694
10.5976	1455	10.5976	1175	10.5976	1268	10.5976	647
10.6374	1458	10.6374	1170	10.6374	1249	10.6374	614
10.6773	1418	10.6773	1118	10.6773	1284	10.6773	637
10.7171	1410	10.7171	1118	10.7171	1229	10.7171	668
10.7569	1474	10.7569	1141	10.7569	1236	10.7569	651
10.7968	1434	10.7968	1137	10.7968	1205	10.7968	651
10.8366	1443	10.8366	1129	10.8366	1265	10.8366	652
10.8764	1390	10.8764	1134	10.8764	1276	10.8764	657
10.9163	1416	10.9163	1095	10.9163	1237	10.9163	665
10.9561	1445	10.9561	1076	10.9561	1219	10.9561	604
10.996	1408	10.996	1076	10.996	1227	10.996	631
11.0358	1436	11.0358	1083	11.0358	1241	11.0358	596
11.0756	1418	11.0756	1101	11.0756	1244	11.0756	616
11.1155	1377	11.1155	1115	11.1155	1200	11.1155	639
11.1553	1432	11.1553	1025	11.1553	1200	11.1553	667
11.1951	1419	11.1951	1044	11.1951	1206	11.1951	639
11.235	1386	11.235	1090	11.235	1179	11.235	646
11.2748	1403	11.2748	1058	11.2748	1143	11.2748	597
11.3147	1384	11.3147	1093	11.3147	1206	11.3147	602
11.3545	1417	11.3545	1063	11.3545	1198	11.3545	608
11.3943	1333	11.3943	1050	11.3943	1135	11.3943	620
11.4342	1314	11.4342	1092	11.4342	1125	11.4342	644
11.474	1394	11.474	1030	11.474	1162	11.474	590
11.5139	1425	11.5139	1087	11.5139	1174	11.5139	628
11.5537	1278	11.5537	1061	11.5537	1156	11.5537	621
11.5935	1375	11.5935	1045	11.5935	1183	11.5935	588
11.6334	1253	11.6334	1091	11.6334	1150	11.6334	603
11.6732	1377	11.6732	1030	11.6732	1152	11.6732	629
11.7131	1281	11.7131	1055	11.7131	1210	11.7131	568
11.7529	1353	11.7529	1013	11.7529	1179	11.7529	550
11.7927	1261	11.7927	1023	11.7927	1133	11.7927	660
11.8326	1337	11.8326	1085	11.8326	1142	11.8326	623
11.8724	1239	11.8724	1052	11.8724	1176	11.8724	598
11.9122	1376	11.9122	1031	11.9122	1175	11.9122	598
11.9521	1226	11.9521	1025	11.9521	1122	11.9521	555
11.9919	1278	11.9919	992	11.9919	1149	11.9919	616
12.0318	1304	12.0318	1073	12.0318	1110	12.0318	621
12.0716	1336	12.0716	931	12.0716	1160	12.0716	575
12.1114	1251	12.1114	1064	12.1114	1089	12.1114	617
12.1513	1287	12.1513	1069	12.1513	1156	12.1513	601
12.1911	1278	12.1911	1015	12.1911	1130	12.1911	615
12.2309	1230	12.2309	983	12.2309	1119	12.2309	595
12.2708	1219	12.2708	981	12.2708	1137	12.2708	638
12.3106	1226	12.3106	1014	12.3106	1138	12.3106	611
12.3505	1266	12.3505	992	12.3505	1121	12.3505	589
12.3903	1253	12.3903	971	12.3903	1099	12.3903	605
12.4301	1230	12.4301	1007	12.4301	1125	12.4301	599
12.47	1214	12.47	949	12.47	1120	12.47	584
12.5098	1233	12.5098	947	12.5098	1155	12.5098	603
12.5497	1236	12.5497	1023	12.5497	1094	12.5497	597
12.5895	1235	12.5895	968	12.5895	1096	12.5895	597
12.6293	1208	12.6293	1024	12.6293	1161	12.6293	645
12.6692	1159	12.6692	968	12.6692	1174	12.6692	631
12.709	1230	12.709	1049	12.709	1072	12.709	610
12.7488	1189	12.7488	1040	12.7488	1087	12.7488	566
12.7887	1189	12.7887	1044	12.7887	1096	12.7887	586
12.8285	1196	12.8285	980	12.8285	1144	12.8285	610
12.8684	1220	12.8684	967	12.8684	1046	12.8684	634
12.9082	1180	12.9082	943	12.9082	1093	12.9082	592
12.948	1185	12.948	967	12.948	1064	12.948	620
12.9879	1161	12.9879	971	12.9879	1042	12.9879	576
13.0277	1139	13.0277	919	13.0277	1129	13.0277	593
13.0676	1172	13.0676	964	13.0676	1107	13.0676	632
13.1074	1133	13.1074	985	13.1074	1109	13.1074	599
13.1472	1177	13.1472	890	13.1472	1062	13.1472	553
13.1871	1145	13.1871	946	13.1871	1082	13.1871	592
13.2269	1123	13.2269	925	13.2269	1094	13.2269	578
13.2668	1141	13.2668	962	13.2668	1005	13.2668	585
13.3066	1195	13.3066	925	13.3066	1067	13.3066	598
13.3464	1127	13.3464	864	13.3464	1059	13.3464	621
13.3863	1135	13.3863	918	13.3863	1057	13.3863	605
13.4261	1068	13.4261	885	13.4261	1002	13.4261	549
13.4659	1109	13.4659	897	13.4659	1152	13.4659	563
13.5058	1086	13.5058	916	13.5058	1100	13.5058	559
13.5456	1114	13.5456	883	13.5456	1079	13.5456	544
13.5855	1138	13.5855	868	13.5855	1082	13.5855	565
13.6253	1097	13.6253	901	13.6253	1081	13.6253	601
13.6651	1113	13.6651	895	13.6651	1018	13.6651	518
13.705	1101	13.705	868	13.705	1112	13.705	584
13.7448	1133	13.7448	940	13.7448	1028	13.7448	592
13.7846	1044	13.7846	912	13.7846	1070	13.7846	606
13.8245	1066	13.8245	940	13.8245	1004	13.8245	518
13.8643	1015	13.8643	920	13.8643	1077	13.8643	598
13.9042	1038	13.9042	849	13.9042	1083	13.9042	577
13.944	983	13.944	903	13.944	1039	13.944	603
13.9838	967	13.9838	898	13.9838	1072	13.9838	601
14.0237	1030	14.0237	894	14.0237	1037	14.0237	557
14.0635	1037	14.0635	908	14.0635	1044	14.0635	564
14.1034	992	14.1034	917	14.1034	1039	14.1034	609
14.1432	933	14.1432	939	14.1432	1155	14.1432	523
14.183	990	14.183	850	14.183	1111	14.183	604
14.2229	953	14.2229	873	14.2229	1065	14.2229	566
14.2627	1010	14.2627	882	14.2627	1035	14.2627	569
14.3026	929	14.3026	899	14.3026	1035	14.3026	559
14.3424	986	14.3424	924	14.3424	971	14.3424	542
14.3822	940	14.3822	898	14.3822	1067	14.3822	566
14.4221	897	14.4221	873	14.4221	1016	14.4221	556
14.4619	1000	14.4619	900	14.4619	1034	14.4619	582
14.5017	984	14.5017	897	14.5017	1038	14.5017	535
14.5416	966	14.5416	826	14.5416	1023	14.5416	590
14.5814	933	14.5814	834	14.5814	1033	14.5814	569
14.6213	913	14.6213	863	14.6213	1001	14.6213	564
14.6611	935	14.6611	801	14.6611	984	14.6611	611
14.7009	926	14.7009	800	14.7009	994	14.7009	528
14.7408	859	14.7408	818	14.7408	980	14.7408	550
14.7806	861	14.7806	832	14.7806	1012	14.7806	525
14.8204	890	14.8204	832	14.8204	1003	14.8204	514
14.8603	938	14.8603	788	14.8603	962	14.8603	531
14.9001	923	14.9001	823	14.9001	972	14.9001	526
14.94	941	14.94	821	14.94	963	14.94	508
14.9798	918	14.9798	817	14.9798	966	14.9798	551
15.0196	828	15.0196	835	15.0196	954	15.0196	553
15.0595	851	15.0595	811	15.0595	969	15.0595	523
15.0993	909	15.0993	794	15.0993	981	15.0993	538
15.1392	865	15.1392	839	15.1392	936	15.1392	539
15.179	824	15.179	830	15.179	1006	15.179	514
15.2188	874	15.2188	854	15.2188	982	15.2188	524
15.2587	910	15.2587	785	15.2587	959	15.2587	503
15.2985	871	15.2985	767	15.2985	967	15.2985	533
15.3384	818	15.3384	739	15.3384	981	15.3384	521
15.3782	846	15.3782	791	15.3782	917	15.3782	487
15.418	850	15.418	800	15.418	940	15.418	557
15.4579	821	15.4579	728	15.4579	921	15.4579	485
15.4977	796	15.4977	759	15.4977	965	15.4977	521
15.5375	862	15.5375	779	15.5375	951	15.5375	492
15.5774	834	15.5774	780	15.5774	913	15.5774	574
15.6172	793	15.6172	771	15.6172	876	15.6172	520
15.6571	810	15.6571	755	15.6571	905	15.6571	512
15.6969	872	15.6969	798	15.6969	909	15.6969	515
15.7367	863	15.7367	727	15.7367	929	15.7367	510
15.7766	830	15.7766	796	15.7766	935	15.7766	521
15.8164	822	15.8164	740	15.8164	908	15.8164	480
15.8562	811	15.8562	735	15.8562	975	15.8562	462
15.8961	835	15.8961	695	15.8961	927	15.8961	556
15.9359	844	15.9359	745	15.9359	969	15.9359	492
15.9758	815	15.9758	719	15.9758	915	15.9758	546
16.0156	854	16.0156	732	16.0156	948	16.0156	477
16.0554	865	16.0554	684	16.0554	903	16.0554	488
16.0953	805	16.0953	776	16.0953	937	16.0953	484
16.1351	875	16.1351	733	16.1351	908	16.1351	510
16.1749	801	16.1749	779	16.1749	847	16.1749	521
16.2148	848	16.2148	771	16.2148	903	16.2148	491
16.2546	817	16.2546	759	16.2546	917	16.2546	475
16.2945	793	16.2945	703	16.2945	972	16.2945	505
16.3343	837	16.3343	783	16.3343	861	16.3343	505
16.3742	904	16.3742	755	16.3742	940	16.3742	476
16.414	853	16.414	734	16.414	940	16.414	487
16.4538	802	16.4538	774	16.4538	884	16.4538	492
16.4937	864	16.4937	707	16.4937	949	16.4937	532
16.5335	813	16.5335	708	16.5335	950	16.5335	479
16.5733	770	16.5733	723	16.5733	851	16.5733	512
16.6132	842	16.6132	720	16.6132	934	16.6132	483
16.653	844	16.653	720	16.653	874	16.653	518
16.6929	814	16.6929	752	16.6929	977	16.6929	515
16.7327	822	16.7327	731	16.7327	874	16.7327	492
16.7725	842	16.7725	699	16.7725	930	16.7725	501
16.8124	833	16.8124	707	16.8124	898	16.8124	535
16.8522	832	16.8522	723	16.8522	928	16.8522	514
16.8921	838	16.8921	742	16.8921	878	16.8921	505
16.9319	841	16.9319	765	16.9319	898	16.9319	486
16.9717	819	16.9717	719	16.9717	943	16.9717	510
17.0116	853	17.0116	756	17.0116	907	17.0116	506
17.0514	871	17.0514	720	17.0514	892	17.0514	538
17.0912	811	17.0912	762	17.0912	922	17.0912	551
17.1311	821	17.1311	664	17.1311	864	17.1311	436
17.1709	812	17.1709	730	17.1709	1001	17.1709	485
17.2108	799	17.2108	704	17.2108	929	17.2108	508
17.2506	782	17.2506	786	17.2506	944	17.2506	522
17.2904	849	17.2904	796	17.2904	971	17.2904	499
17.3303	840	17.3303	744	17.3303	895	17.3303	527
17.3701	888	17.3701	756	17.3701	884	17.3701	523
17.4099	840	17.4099	715	17.4099	908	17.4099	499
17.4498	866	17.4498	711	17.4498	954	17.4498	516
17.4896	812	17.4896	740	17.4896	975	17.4896	486
17.5295	820	17.5295	766	17.5295	930	17.5295	487
17.5693	855	17.5693	776	17.5693	939	17.5693	518
17.6091	866	17.6091	721	17.6091	935	17.6091	531
17.649	890	17.649	775	17.649	958	17.649	533
17.6888	879	17.6888	782	17.6888	1017	17.6888	499
17.7286	793	17.7286	781	17.7286	926	17.7286	536
17.7685	805	17.7685	740	17.7685	937	17.7685	509
17.8083	882	17.8083	787	17.8083	977	17.8083	543
17.8482	818	17.8482	762	17.8482	978	17.8482	503
17.888	797	17.888	754	17.888	892	17.888	505
17.9278	831	17.9278	771	17.9278	996	17.9278	553
17.9677	836	17.9677	774	17.9677	921	17.9677	512
18.0075	834	18.0075	788	18.0075	987	18.0075	531
18.0474	828	18.0474	744	18.0474	961	18.0474	531
18.0872	848	18.0872	800	18.0872	970	18.0872	499
18.127	871	18.127	780	18.127	1031	18.127	538
18.1669	861	18.1669	814	18.1669	960	18.1669	512
18.2067	858	18.2067	791	18.2067	953	18.2067	539
18.2465	872	18.2465	803	18.2465	1005	18.2465	530
18.2864	870	18.2864	774	18.2864	997	18.2864	570
18.3262	825	18.3262	808	18.3262	976	18.3262	523
18.3661	821	18.3661	771	18.3661	996	18.3661	534
18.4059	897	18.4059	786	18.4059	990	18.4059	542
18.4458	822	18.4458	767	18.4458	1012	18.4458	487
18.4856	841	18.4856	815	18.4856	964	18.4856	536
18.5254	872	18.5254	784	18.5254	895	18.5254	552
18.5653	822	18.5653	796	18.5653	998	18.5653	549
18.6051	896	18.6051	786	18.6051	1001	18.6051	574
18.6449	796	18.6449	778	18.6449	982	18.6449	497
18.6848	900	18.6848	850	18.6848	989	18.6848	518
18.7246	810	18.7246	740	18.7246	944	18.7246	531
18.7645	818	18.7645	756	18.7645	920	18.7645	524
18.8043	860	18.8043	738	18.8043	954	18.8043	564
18.8441	828	18.8441	785	18.8441	959	18.8441	579
18.884	824	18.884	769	18.884	1014	18.884	563
18.9238	853	18.9238	754	18.9238	969	18.9238	553
18.9637	828	18.9637	811	18.9637	920	18.9637	573
19.0035	813	19.0035	807	19.0035	943	19.0035	504
19.0433	822	19.0433	856	19.0433	974	19.0433	571
19.0832	847	19.0832	814	19.0832	924	19.0832	532
19.123	887	19.123	773	19.123	942	19.123	582
19.1628	799	19.1628	765	19.1628	926	19.1628	502
19.2027	860	19.2027	707	19.2027	950	19.2027	558
19.2425	813	19.2425	708	19.2425	953	19.2425	563
19.2824	821	19.2824	773	19.2824	981	19.2824	528
19.3222	828	19.3222	798	19.3222	934	19.3222	551
19.362	884	19.362	788	19.362	969	19.362	498
19.4019	820	19.4019	810	19.4019	1002	19.4019	544
19.4417	820	19.4417	808	19.4417	918	19.4417	540
19.4815	808	19.4815	773	19.4815	996	19.4815	518
19.5214	822	19.5214	722	19.5214	939	19.5214	577
19.5612	826	19.5612	758	19.5612	986	19.5612	503
19.6011	779	19.6011	797	19.6011	949	19.6011	551
19.6409	786	19.6409	754	19.6409	988	19.6409	551
19.6807	795	19.6807	765	19.6807	981	19.6807	553
19.7206	781	19.7206	769	19.7206	987	19.7206	543
19.7604	821	19.7604	771	19.7604	988	19.7604	554
19.8002	770	19.8002	775	19.8002	968	19.8002	563
19.8401	781	19.8401	725	19.8401	945	19.8401	500
19.8799	821	19.8799	787	19.8799	997	19.8799	568
19.9198	799	19.9198	697	19.9198	920	19.9198	535
19.9596	787	19.9596	720	19.9596	970	19.9596	538
19.9994	824	19.9994	733	19.9994	998	19.9994	536
20.0393	834	20.0393	785	20.0393	972	20.0393	551
20.0791	798	20.0791	768	20.0791	926	20.0791	531
20.119	767	20.119	741	20.119	920	20.119	591
20.1588	794	20.1588	736	20.1588	943	20.1588	522
20.1986	816	20.1986	762	20.1986	907	20.1986	544
20.2385	830	20.2385	753	20.2385	983	20.2385	542
20.2783	807	20.2783	726	20.2783	921	20.2783	558
20.3181	804	20.3181	749	20.3181	941	20.3181	538
20.358	771	20.358	722	20.358	908	20.358	565
20.3978	752	20.3978	726	20.3978	924	20.3978	533
20.4377	783	20.4377	734	20.4377	898	20.4377	510
20.4775	729	20.4775	731	20.4775	946	20.4775	515
20.5174	811	20.5174	764	20.5174	888	20.5174	550
20.5572	783	20.5572	710	20.5572	908	20.5572	500
20.597	731	20.597	711	20.597	915	20.597	535
20.6369	812	20.6369	708	20.6369	918	20.6369	504
20.6767	834	20.6767	734	20.6767	893	20.6767	520
20.7165	781	20.7165	740	20.7165	908	20.7165	541
20.7564	790	20.7564	717	20.7564	933	20.7564	541
20.7962	738	20.7962	664	20.7962	901	20.7962	527
20.8361	803	20.8361	749	20.8361	942	20.8361	475
20.8759	766	20.8759	719	20.8759	852	20.8759	474
20.9157	729	20.9157	640	20.9157	889	20.9157	500
20.9556	775	20.9556	716	20.9556	900	20.9556	505
20.9954	809	20.9954	638	20.9954	917	20.9954	512
21.0353	769	21.0353	723	21.0353	863	21.0353	542
21.0751	770	21.0751	693	21.0751	875	21.0751	509
21.1149	751	21.1149	639	21.1149	907	21.1149	508
21.1548	758	21.1548	672	21.1548	867	21.1548	502
21.1946	748	21.1946	655	21.1946	904	21.1946	513
21.2344	777	21.2344	652	21.2344	897	21.2344	491
21.2743	737	21.2743	667	21.2743	877	21.2743	446
21.3141	783	21.3141	657	21.3141	844	21.3141	529
21.354	723	21.354	673	21.354	791	21.354	482
21.3938	685	21.3938	675	21.3938	868	21.3938	483
21.4336	776	21.4336	624	21.4336	901	21.4336	446
21.4735	731	21.4735	666	21.4735	860	21.4735	518
21.5133	765	21.5133	655	21.5133	857	21.5133	513
21.5531	780	21.5531	668	21.5531	884	21.5531	492
21.593	728	21.593	643	21.593	891	21.593	452
21.6328	734	21.6328	654	21.6328	852	21.6328	466
21.6727	814	21.6727	676	21.6727	832	21.6727	515
21.7125	839	21.7125	688	21.7125	862	21.7125	501
21.7523	822	21.7523	663	21.7523	862	21.7523	517
21.7922	814	21.7922	643	21.7922	845	21.7922	456
21.832	764	21.832	648	21.832	805	21.832	491
21.8718	809	21.8718	650	21.8718	822	21.8718	520
21.9117	851	21.9117	644	21.9117	839	21.9117	465
21.9515	779	21.9515	680	21.9515	823	21.9515	524
21.9914	747	21.9914	649	21.9914	841	21.9914	463
22.0312	793	22.0312	623	22.0312	834	22.0312	470
22.071	752	22.071	688	22.071	862	22.071	490
22.1109	764	22.1109	688	22.1109	869	22.1109	478
22.1507	782	22.1507	644	22.1507	795	22.1507	511
22.1906	829	22.1906	627	22.1906	901	22.1906	481
22.2304	724	22.2304	637	22.2304	848	22.2304	469
22.2702	784	22.2702	663	22.2702	812	22.2702	505
22.3101	818	22.3101	663	22.3101	821	22.3101	466
22.3499	787	22.3499	638	22.3499	844	22.3499	420
22.3897	783	22.3897	663	22.3897	842	22.3897	505
22.4296	783	22.4296	658	22.4296	868	22.4296	486
22.4694	841	22.4694	654	22.4694	804	22.4694	497
22.5093	772	22.5093	654	22.5093	846	22.5093	478
22.5491	813	22.5491	685	22.5491	815	22.5491	449
22.5889	811	22.5889	652	22.5889	870	22.5889	512
22.6288	756	22.6288	664	22.6288	855	22.6288	478
22.6686	771	22.6686	640	22.6686	916	22.6686	497
22.7085	781	22.7085	639	22.7085	850	22.7085	492
22.7483	840	22.7483	651	22.7483	874	22.7483	519
22.7881	821	22.7881	661	22.7881	883	22.7881	476
22.828	755	22.828	687	22.828	868	22.828	517
22.8678	792	22.8678	676	22.8678	874	22.8678	496
22.9077	869	22.9077	666	22.9077	825	22.9077	483
22.9475	785	22.9475	650	22.9475	867	22.9475	464
22.9873	784	22.9873	633	22.9873	908	22.9873	511
23.0272	849	23.0272	636	23.0272	843	23.0272	511
23.067	775	23.067	660	23.067	874	23.067	517
23.1069	813	23.1069	617	23.1069	862	23.1069	526
23.1467	799	23.1467	678	23.1467	893	23.1467	492
23.1865	818	23.1865	697	23.1865	865	23.1865	512
23.2264	795	23.2264	658	23.2264	901	23.2264	488
23.2662	776	23.2662	710	23.2662	874	23.2662	514
23.306	824	23.306	631	23.306	904	23.306	535
23.3459	818	23.3459	668	23.3459	856	23.3459	537
23.3857	816	23.3857	674	23.3857	909	23.3857	474
23.4256	838	23.4256	636	23.4256	907	23.4256	500
23.4654	827	23.4654	652	23.4654	887	23.4654	499
23.5052	768	23.5052	686	23.5052	932	23.5052	490
23.5451	801	23.5451	674	23.5451	875	23.5451	524
23.5849	797	23.5849	702	23.5849	877	23.5849	530
23.6247	822	23.6247	726	23.6247	823	23.6247	540
23.6646	836	23.6646	646	23.6646	850	23.6646	523
23.7044	820	23.7044	694	23.7044	852	23.7044	536
23.7443	838	23.7443	686	23.7443	838	23.7443	512
23.7841	833	23.7841	663	23.7841	899	23.7841	475
23.8239	847	23.8239	650	23.8239	846	23.8239	549
23.8638	787	23.8638	692	23.8638	854	23.8638	479
23.9036	829	23.9036	676	23.9036	917	23.9036	534
23.9434	844	23.9434	679	23.9434	900	23.9434	538
23.9833	858	23.9833	674	23.9833	880	23.9833	543
24.0231	788	24.0231	622	24.0231	879	24.0231	531
24.063	811	24.063	625	24.063	901	24.063	505
24.1028	817	24.1028	628	24.1028	939	24.1028	550
24.1426	824	24.1426	647	24.1426	958	24.1426	529
24.1825	840	24.1825	660	24.1825	887	24.1825	545
24.2223	765	24.2223	672	24.2223	901	24.2223	556
24.2622	768	24.2622	667	24.2622	894	24.2622	493
24.302	792	24.302	659	24.302	865	24.302	523
24.3418	786	24.3418	668	24.3418	871	24.3418	503
24.3817	816	24.3817	672	24.3817	904	24.3817	473
24.4215	818	24.4215	721	24.4215	832	24.4215	511
24.4613	762	24.4613	669	24.4613	895	24.4613	506
24.5012	782	24.5012	644	24.5012	856	24.5012	547
24.541	813	24.541	661	24.541	878	24.541	531
24.5809	802	24.5809	627	24.5809	837	24.5809	514
24.6207	810	24.6207	699	24.6207	831	24.6207	540
24.6605	728	24.6605	654	24.6605	858	24.6605	509
24.7004	822	24.7004	668	24.7004	885	24.7004	529
24.7402	784	24.7402	659	24.7402	921	24.7402	547
24.7801	762	24.7801	646	24.7801	906	24.7801	524
24.8199	785	24.8199	688	24.8199	865	24.8199	550
24.8597	801	24.8597	634	24.8597	854	24.8597	508
24.8996	786	24.8996	664	24.8996	869	24.8996	518
24.9394	763	24.9394	720	24.9394	843	24.9394	559
24.9793	796	24.9793	644	24.9793	825	24.9793	527
25.0191	739	25.0191	695	25.0191	917	25.0191	522
25.0589	773	25.0589	673	25.0589	842	25.0589	545
25.0988	729	25.0988	651	25.0988	891	25.0988	552
25.1386	724	25.1386	636	25.1386	868	25.1386	489
25.1785	748	25.1785	658	25.1785	880	25.1785	545
25.2183	761	25.2183	611	25.2183	860	25.2183	518
25.2581	696	25.2581	662	25.2581	839	25.2581	547
25.298	790	25.298	691	25.298	848	25.298	485
25.3378	765	25.3378	688	25.3378	875	25.3378	513
25.3776	803	25.3776	652	25.3776	888	25.3776	524
25.4175	781	25.4175	637	25.4175	872	25.4175	510
25.4573	782	25.4573	670	25.4573	834	25.4573	551
25.4972	721	25.4972	669	25.4972	839	25.4972	542
25.537	788	25.537	672	25.537	865	25.537	556
25.5768	794	25.5768	690	25.5768	863	25.5768	556
25.6167	739	25.6167	692	25.6167	871	25.6167	540
25.6565	776	25.6565	709	25.6565	871	25.6565	531
25.6963	821	25.6963	617	25.6963	883	25.6963	509
25.7362	743	25.7362	647	25.7362	819	25.7362	542
25.776	763	25.776	662	25.776	925	25.776	543
25.8159	797	25.8159	644	25.8159	905	25.8159	557
25.8557	774	25.8557	674	25.8557	931	25.8557	532
25.8955	807	25.8955	682	25.8955	830	25.8955	555
25.9354	777	25.9354	684	25.9354	874	25.9354	512
25.9752	783	25.9752	668	25.9752	850	25.9752	550
26.015	798	26.015	655	26.015	893	26.015	533
26.0549	782	26.0549	652	26.0549	880	26.0549	525
26.0947	825	26.0947	672	26.0947	885	26.0947	486
26.1346	773	26.1346	617	26.1346	884	26.1346	546
26.1744	797	26.1744	620	26.1744	939	26.1744	568
26.2142	790	26.2142	640	26.2142	887	26.2142	565
26.2541	800	26.2541	639	26.2541	899	26.2541	523
26.2939	798	26.2939	662	26.2939	950	26.2939	536
26.3338	744	26.3338	686	26.3338	944	26.3338	515
26.3736	856	26.3736	726	26.3736	901	26.3736	507
26.4134	786	26.4134	682	26.4134	919	26.4134	539
26.4533	783	26.4533	694	26.4533	974	26.4533	556
26.4931	774	26.4931	676	26.4931	880	26.4931	586
26.5329	730	26.5329	660	26.5329	907	26.5329	607
26.5728	725	26.5728	685	26.5728	869	26.5728	607
26.6126	702	26.6126	623	26.6126	829	26.6126	559
26.6525	709	26.6525	624	26.6525	804	26.6525	526
26.6923	671	26.6923	572	26.6923	793	26.6923	524
26.7321	737	26.7321	664	26.7321	813	26.7321	492
26.772	718	26.772	584	26.772	745	26.772	476
26.8118	677	26.8118	580	26.8118	788	26.8118	489
26.8517	668	26.8517	580	26.8517	755	26.8517	511
26.8915	663	26.8915	600	26.8915	729	26.8915	451
26.9313	652	26.9313	597	26.9313	737	26.9313	505
26.9712	620	26.9712	532	26.9712	730	26.9712	483
27.011	641	27.011	610	27.011	703	27.011	453
27.0509	682	27.0509	621	27.0509	737	27.0509	460
27.0907	665	27.0907	562	27.0907	721	27.0907	463
27.1305	656	27.1305	555	27.1305	707	27.1305	437
27.1704	702	27.1704	532	27.1704	797	27.1704	463
27.2102	642	27.2102	555	27.2102	740	27.2102	497
27.25	658	27.25	588	27.25	744	27.25	473
27.2899	663	27.2899	512	27.2899	720	27.2899	468
27.3297	685	27.3297	545	27.3297	751	27.3297	467
27.3696	636	27.3696	549	27.3696	715	27.3696	491
27.4094	647	27.4094	537	27.4094	736	27.4094	448
27.4492	659	27.4492	498	27.4492	713	27.4492	479
27.4891	685	27.4891	516	27.4891	748	27.4891	444
27.5289	673	27.5289	559	27.5289	719	27.5289	457
27.5688	706	27.5688	545	27.5688	714	27.5688	439
27.6086	656	27.6086	503	27.6086	731	27.6086	499
27.6484	692	27.6484	545	27.6484	714	27.6484	486
27.6883	680	27.6883	519	27.6883	757	27.6883	475
27.7281	643	27.7281	512	27.7281	712	27.7281	434
27.7679	708	27.7679	517	27.7679	672	27.7679	426
27.8078	630	27.8078	556	27.8078	706	27.8078	469
27.8476	640	27.8476	538	27.8476	650	27.8476	429
27.8875	616	27.8875	553	27.8875	676	27.8875	457
27.9273	643	27.9273	538	27.9273	697	27.9273	439
27.9671	637	27.9671	516	27.9671	727	27.9671	463
28.007	635	28.007	533	28.007	724	28.007	477
28.0468	685	28.0468	518	28.0468	726	28.0468	440
28.0866	639	28.0866	479	28.0866	668	28.0866	475
28.1265	624	28.1265	515	28.1265	687	28.1265	448
28.1663	615	28.1663	484	28.1663	699	28.1663	434
28.2062	668	28.2062	522	28.2062	706	28.2062	487
28.246	598	28.246	522	28.246	747	28.246	441
28.2858	592	28.2858	507	28.2858	695	28.2858	485
28.3257	679	28.3257	489	28.3257	689	28.3257	444
28.3655	619	28.3655	497	28.3655	645	28.3655	465
28.4054	605	28.4054	545	28.4054	683	28.4054	463
28.4452	675	28.4452	506	28.4452	682	28.4452	454
28.485	676	28.485	540	28.485	718	28.485	413
28.5249	593	28.5249	494	28.5249	710	28.5249	453
28.5647	606	28.5647	479	28.5647	735	28.5647	483
28.6045	633	28.6045	490	28.6045	723	28.6045	467
28.6444	648	28.6444	507	28.6444	716	28.6444	482
28.6842	585	28.6842	490	28.6842	658	28.6842	453
28.7241	572	28.7241	450	28.7241	676	28.7241	508
28.7639	615	28.7639	500	28.7639	674	28.7639	472
28.8037	650	28.8037	511	28.8037	638	28.8037	497
28.8436	606	28.8436	496	28.8436	683	28.8436	471
28.8834	600	28.8834	490	28.8834	710	28.8834	489
28.9233	607	28.9233	535	28.9233	714	28.9233	484
28.9631	620	28.9631	508	28.9631	678	28.9631	492
29.0029	641	29.0029	477	29.0029	688	29.0029	498
29.0428	621	29.0428	523	29.0428	714	29.0428	476
29.0826	591	29.0826	487	29.0826	700	29.0826	481
29.1225	589	29.1225	508	29.1225	655	29.1225	482
29.1623	611	29.1623	509	29.1623	723	29.1623	477
29.2021	621	29.2021	534	29.2021	694	29.2021	494
29.242	599	29.242	522	29.242	718	29.242	471
29.2818	577	29.2818	514	29.2818	658	29.2818	510
29.3216	594	29.3216	514	29.3216	723	29.3216	502
29.3615	623	29.3615	518	29.3615	706	29.3615	460
29.4013	582	29.4013	519	29.4013	663	29.4013	499
29.4412	592	29.4412	498	29.4412	700	29.4412	487
29.481	610	29.481	486	29.481	676	29.481	492
29.5208	598	29.5208	461	29.5208	698	29.5208	448
29.5607	593	29.5607	501	29.5607	690	29.5607	456
29.6005	615	29.6005	476	29.6005	698	29.6005	508
29.6404	604	29.6404	497	29.6404	659	29.6404	460
29.6802	580	29.6802	498	29.6802	698	29.6802	481
29.72	578	29.72	519	29.72	674	29.72	460
29.7599	603	29.7599	489	29.7599	677	29.7599	502
29.7997	588	29.7997	471	29.7997	704	29.7997	469
29.8395	607	29.8395	539	29.8395	727	29.8395	446
29.8794	615	29.8794	495	29.8794	730	29.8794	506
29.9192	594	29.9192	523	29.9192	708	29.9192	446
29.9591	609	29.9591	528	29.9591	768	29.9591	484
29.9989	576	29.9989	501	29.9989	757	29.9989	549
30.0387	609	30.0387	506	30.0387	711	30.0387	540
30.0786	652	30.0786	485	30.0786	716	30.0786	507
30.1184	615	30.1184	490	30.1184	676	30.1184	470
30.1582	614	30.1582	527	30.1582	682	30.1582	475
30.1981	593	30.1981	506	30.1981	690	30.1981	512
30.2379	622	30.2379	509	30.2379	672	30.2379	508
30.2778	552	30.2778	510	30.2778	651	30.2778	506
30.3176	565	30.3176	463	30.3176	716	30.3176	453
30.3574	531	30.3574	470	30.3574	702	30.3574	459
30.3973	604	30.3973	477	30.3973	641	30.3973	509
30.4371	579	30.4371	459	30.4371	672	30.4371	471
30.477	522	30.477	464	30.477	660	30.477	473
30.5168	564	30.5168	490	30.5168	682	30.5168	470
30.5566	533	30.5566	507	30.5566	621	30.5566	468
30.5965	578	30.5965	519	30.5965	674	30.5965	449
30.6363	551	30.6363	463	30.6363	648	30.6363	447
30.6761	565	30.6761	468	30.6761	666	30.6761	454
30.716	504	30.716	519	30.716	665	30.716	456
30.7558	553	30.7558	455	30.7558	615	30.7558	454
30.7957	529	30.7957	467	30.7957	653	30.7957	438
30.8355	546	30.8355	463	30.8355	675	30.8355	457
30.8753	533	30.8753	479	30.8753	660	30.8753	448
30.9152	520	30.9152	492	30.9152	694	30.9152	435
30.955	531	30.955	454	30.955	700	30.955	468
30.9949	549	30.9949	430	30.9949	613	30.9949	483
31.0347	521	31.0347	471	31.0347	675	31.0347	488
31.0745	493	31.0745	520	31.0745	642	31.0745	465
31.1144	518	31.1144	442	31.1144	678	31.1144	455
31.1542	510	31.1542	486	31.1542	650	31.1542	515
31.1941	513	31.1941	471	31.1941	657	31.1941	461
31.2339	530	31.2339	443	31.2339	672	31.2339	440
31.2737	533	31.2737	445	31.2737	648	31.2737	444
31.3136	481	31.3136	458	31.3136	626	31.3136	447
31.3534	459	31.3534	442	31.3534	587	31.3534	478
31.3932	510	31.3932	432	31.3932	581	31.3932	427
31.4331	452	31.4331	413	31.4331	643	31.4331	427
31.4729	493	31.4729	478	31.4729	622	31.4729	437
31.5128	464	31.5128	438	31.5128	624	31.5128	455
31.5526	445	31.5526	398	31.5526	616	31.5526	428
31.5924	509	31.5924	431	31.5924	612	31.5924	416
31.6323	478	31.6323	427	31.6323	602	31.6323	401
31.6721	504	31.6721	429	31.6721	591	31.6721	431
31.712	467	31.712	450	31.712	638	31.712	428
31.7518	487	31.7518	424	31.7518	602	31.7518	434
31.7916	491	31.7916	416	31.7916	609	31.7916	420
31.8315	508	31.8315	457	31.8315	610	31.8315	463
31.8713	455	31.8713	437	31.8713	610	31.8713	420
31.9111	486	31.9111	428	31.9111	568	31.9111	401
31.951	444	31.951	452	31.951	603	31.951	396
31.9908	438	31.9908	428	31.9908	612	31.9908	440
32.0307	489	32.0307	418	32.0307	618	32.0307	375
32.0705	479	32.0705	383	32.0705	588	32.0705	391
32.1103	490	32.1103	382	32.1103	557	32.1103	385
32.1502	468	32.1502	429	32.1502	588	32.1502	422
32.19	509	32.19	426	32.19	563	32.19	444
32.2298	484	32.2298	426	32.2298	608	32.2298	415
32.2697	490	32.2697	392	32.2697	611	32.2697	413
32.3095	441	32.3095	404	32.3095	588	32.3095	410
32.3494	480	32.3494	414	32.3494	529	32.3494	408
32.3892	509	32.3892	408	32.3892	581	32.3892	398
32.429	507	32.429	424	32.429	590	32.429	420
32.4689	464	32.4689	388	32.4689	586	32.4689	466
32.5087	478	32.5087	391	32.5087	566	32.5087	412
32.5486	470	32.5486	408	32.5486	611	32.5486	436
32.5884	498	32.5884	389	32.5884	588	32.5884	399
32.6282	508	32.6282	404	32.6282	548	32.6282	417
32.6681	515	32.6681	442	32.6681	610	32.6681	408
32.7079	542	32.7079	408	32.7079	542	32.7079	445
32.7478	436	32.7478	425	32.7478	607	32.7478	414
32.7876	540	32.7876	389	32.7876	626	32.7876	395
32.8274	534	32.8274	381	32.8274	535	32.8274	420
32.8673	513	32.8673	390	32.8673	564	32.8673	414
32.9071	530	32.9071	410	32.9071	537	32.9071	418
32.9469	539	32.9469	391	32.9469	542	32.9469	416
32.9868	593	32.9868	350	32.9868	585	32.9868	473
33.0266	542	33.0266	424	33.0266	645	33.0266	444
33.0665	522	33.0665	408	33.0665	625	33.0665	437
33.1063	547	33.1063	423	33.1063	654	33.1063	432
33.1461	553	33.1461	442	33.1461	570	33.1461	433
33.186	499	33.186	432	33.186	568	33.186	464
33.2258	524	33.2258	395	33.2258	566	33.2258	427
33.2657	506	33.2657	394	33.2657	579	33.2657	435
33.3055	504	33.3055	386	33.3055	567	33.3055	453
33.3453	506	33.3453	393	33.3453	600	33.3453	412
33.3852	514	33.3852	415	33.3852	595	33.3852	409
33.425	513	33.425	379	33.425	572	33.425	401
33.4648	471	33.4648	389	33.4648	580	33.4648	432
33.5047	504	33.5047	386	33.5047	553	33.5047	404
33.5445	456	33.5445	373	33.5445	584	33.5445	420
33.5844	479	33.5844	421	33.5844	555	33.5844	406
33.6242	536	33.6242	399	33.6242	574	33.6242	407
33.664	500	33.664	389	33.664	558	33.664	445
33.7039	527	33.7039	388	33.7039	559	33.7039	430
33.7437	496	33.7437	374	33.7437	577	33.7437	426
33.7835	502	33.7835	406	33.7835	573	33.7835	445
33.8234	504	33.8234	363	33.8234	584	33.8234	436
33.8632	459	33.8632	405	33.8632	573	33.8632	424
33.9031	540	33.9031	428	33.9031	565	33.9031	402
33.9429	438	33.9429	395	33.9429	583	33.9429	399
33.9827	485	33.9827	389	33.9827	560	33.9827	449
34.0226	489	34.0226	386	34.0226	572	34.0226	424
34.0624	525	34.0624	421	34.0624	541	34.0624	424
34.1023	495	34.1023	425	34.1023	566	34.1023	471
34.1421	496	34.1421	394	34.1421	583	34.1421	425
34.1819	478	34.1819	430	34.1819	597	34.1819	457
34.2218	497	34.2218	441	34.2218	583	34.2218	409
34.2616	451	34.2616	393	34.2616	595	34.2616	430
34.3015	503	34.3015	413	34.3015	559	34.3015	431
34.3413	494	34.3413	431	34.3413	559	34.3413	445
34.3811	488	34.3811	438	34.3811	532	34.3811	413
34.421	475	34.421	408	34.421	587	34.421	414
34.4608	501	34.4608	404	34.4608	539	34.4608	431
34.5006	488	34.5006	412	34.5006	595	34.5006	455
34.5405	470	34.5405	398	34.5405	603	34.5405	460
34.5803	513	34.5803	406	34.5803	585	34.5803	463
34.6202	499	34.6202	427	34.6202	601	34.6202	446
34.66	455	34.66	445	34.66	600	34.66	438
34.6998	506	34.6998	422	34.6998	551	34.6998	431
34.7397	526	34.7397	402	34.7397	611	34.7397	468
34.7795	488	34.7795	473	34.7795	595	34.7795	438
34.8194	521	34.8194	403	34.8194	600	34.8194	463
34.8592	492	34.8592	437	34.8592	606	34.8592	445
34.899	484	34.899	398	34.899	606	34.899	478
34.9389	448	34.9389	422	34.9389	624	34.9389	391
34.9787	508	34.9787	414	34.9787	596	34.9787	439
35.0185	458	35.0185	416	35.0185	665	35.0185	406
35.0584	554	35.0584	399	35.0584	615	35.0584	401
35.0982	535	35.0982	409	35.0982	589	35.0982	477
35.1381	529	35.1381	422	35.1381	595	35.1381	466
35.1779	568	35.1779	411	35.1779	662	35.1779	465
35.2177	569	35.2177	494	35.2177	706	35.2177	476
35.2576	572	35.2576	460	35.2576	726	35.2576	493
35.2974	556	35.2974	476	35.2974	758	35.2974	553
35.3372	568	35.3372	529	35.3372	777	35.3372	533
35.3771	653	35.3771	542	35.3771	793	35.3771	594
35.4169	664	35.4169	520	35.4169	723	35.4169	584
35.4568	658	35.4568	496	35.4568	733	35.4568	580
35.4966	611	35.4966	512	35.4966	646	35.4966	578
35.5364	602	35.5364	444	35.5364	574	35.5364	497
35.5763	606	35.5763	451	35.5763	639	35.5763	479
35.6161	543	35.6161	467	35.6161	633	35.6161	507
35.656	529	35.656	453	35.656	645	35.656	515
35.6958	527	35.6958	474	35.6958	654	35.6958	486
35.7356	514	35.7356	443	35.7356	592	35.7356	424
35.7755	483	35.7755	357	35.7755	611	35.7755	437
35.8153	481	35.8153	450	35.8153	576	35.8153	445
35.8552	514	35.8552	438	35.8552	576	35.8552	451
35.895	480	35.895	420	35.895	600	35.895	433
35.9348	454	35.9348	413	35.9348	601	35.9348	450
35.9747	500	35.9747	424	35.9747	594	35.9747	418
36.0145	492	36.0145	398	36.0145	615	36.0145	414
36.0543	491	36.0543	439	36.0543	605	36.0543	457
36.0942	488	36.0942	425	36.0942	588	36.0942	443
36.134	524	36.134	422	36.134	587	36.134	440
36.1739	470	36.1739	406	36.1739	590	36.1739	435
36.2137	448	36.2137	429	36.2137	574	36.2137	467
36.2535	471	36.2535	435	36.2535	613	36.2535	487
36.2934	469	36.2934	428	36.2934	624	36.2934	403
36.3332	470	36.3332	441	36.3332	589	36.3332	415
36.373	446	36.373	408	36.373	623	36.373	474
36.4129	468	36.4129	451	36.4129	582	36.4129	411
36.4527	485	36.4527	411	36.4527	558	36.4527	481
36.4926	444	36.4926	438	36.4926	611	36.4926	423
36.5324	476	36.5324	452	36.5324	597	36.5324	423
36.5722	417	36.5722	421	36.5722	654	36.5722	383
36.6121	449	36.6121	424	36.6121	566	36.6121	466
36.6519	441	36.6519	447	36.6519	595	36.6519	463
36.6918	490	36.6918	431	36.6918	617	36.6918	433
36.7316	433	36.7316	449	36.7316	577	36.7316	418
36.7714	485	36.7714	389	36.7714	560	36.7714	386
36.8113	501	36.8113	393	36.8113	613	36.8113	433
36.8511	488	36.8511	413	36.8511	587	36.8511	440
36.8909	455	36.8909	398	36.8909	583	36.8909	405
36.9308	439	36.9308	415	36.9308	581	36.9308	417
36.9706	472	36.9706	390	36.9706	587	36.9706	414
37.0105	443	37.0105	440	37.0105	558	37.0105	400
37.0503	461	37.0503	416	37.0503	578	37.0503	453
37.0901	476	37.0901	395	37.0901	554	37.0901	412
37.13	480	37.13	411	37.13	559	37.13	468
37.1698	468	37.1698	399	37.1698	595	37.1698	422
37.2097	463	37.2097	432	37.2097	576	37.2097	446
37.2495	471	37.2495	397	37.2495	563	37.2495	427
37.2893	428	37.2893	449	37.2893	556	37.2893	436
37.3292	488	37.3292	390	37.3292	591	37.3292	396
37.369	490	37.369	412	37.369	530	37.369	423
37.4089	518	37.4089	393	37.4089	525	37.4089	427
37.4487	511	37.4487	385	37.4487	548	37.4487	401
37.4885	464	37.4885	413	37.4885	588	37.4885	383
37.5284	448	37.5284	405	37.5284	557	37.5284	401
37.5682	522	37.5682	394	37.5682	561	37.5682	394
37.608	453	37.608	384	37.608	556	37.608	436
37.6479	503	37.6479	400	37.6479	559	37.6479	410
37.6877	485	37.6877	413	37.6877	576	37.6877	417
37.7276	475	37.7276	419	37.7276	573	37.7276	416
37.7674	472	37.7674	409	37.7674	555	37.7674	425
37.8072	480	37.8072	381	37.8072	544	37.8072	387
37.8471	449	37.8471	382	37.8471	570	37.8471	414
37.8869	415	37.8869	406	37.8869	563	37.8869	420
37.9267	498	37.9267	394	37.9267	562	37.9267	410
37.9666	448	37.9666	410	37.9666	549	37.9666	390
38.0064	478	38.0064	405	38.0064	575	38.0064	419
38.0463	491	38.0463	401	38.0463	581	38.0463	395
38.0861	483	38.0861	439	38.0861	529	38.0861	440
38.1259	474	38.1259	422	38.1259	599	38.1259	393
38.1658	491	38.1658	375	38.1658	560	38.1658	399
38.2056	494	38.2056	430	38.2056	586	38.2056	416
38.2455	524	38.2455	383	38.2455	573	38.2455	445
38.2853	510	38.2853	402	38.2853	613	38.2853	413
38.3251	549	38.3251	410	38.3251	559	38.3251	401
38.365	491	38.365	400	38.365	543	38.365	419
38.4048	473	38.4048	381	38.4048	553	38.4048	424
38.4447	521	38.4447	407	38.4447	516	38.4447	424
38.4845	521	38.4845	375	38.4845	545	38.4845	429
38.5243	509	38.5243	423	38.5243	600	38.5243	380
38.5642	562	38.5642	391	38.5642	574	38.5642	422
38.604	563	38.604	432	38.604	582	38.604	459
38.6438	539	38.6438	427	38.6438	576	38.6438	409
38.6837	530	38.6837	434	38.6837	585	38.6837	413
38.7235	545	38.7235	436	38.7235	553	38.7235	401
38.7634	492	38.7634	435	38.7634	588	38.7634	436
38.8032	564	38.8032	425	38.8032	596	38.8032	420
38.843	549	38.843	427	38.843	560	38.843	467
38.8829	510	38.8829	396	38.8829	584	38.8829	441
38.9227	532	38.9227	434	38.9227	573	38.9227	437
38.9626	588	38.9626	424	38.9626	561	38.9626	407
39.0024	530	39.0024	448	39.0024	571	39.0024	444
39.0422	544	39.0422	434	39.0422	598	39.0422	399
39.0821	592	39.0821	436	39.0821	621	39.0821	388
39.1219	582	39.1219	405	39.1219	645	39.1219	426
39.1617	565	39.1617	431	39.1617	555	39.1617	457
39.2016	603	39.2016	437	39.2016	623	39.2016	413
39.2414	577	39.2414	445	39.2414	677	39.2414	434
39.2812	622	39.2812	458	39.2812	672	39.2812	459
39.3211	598	39.3211	432	39.3211	615	39.3211	482
39.3609	635	39.3609	458	39.3609	574	39.3609	447
39.4008	628	39.4008	437	39.4008	650	39.4008	453
39.4406	604	39.4406	468	39.4406	668	39.4406	432
39.4804	623	39.4804	512	39.4804	639	39.4804	435
39.5203	606	39.5203	499	39.5203	661	39.5203	455
39.5601	689	39.5601	464	39.5601	636	39.5601	429
39.6	639	39.6	498	39.6	695	39.6	473
39.6398	652	39.6398	456	39.6398	634	39.6398	471
39.6796	577	39.6796	473	39.6796	682	39.6796	511
39.7195	638	39.7195	509	39.7195	699	39.7195	489
39.7593	618	39.7593	503	39.7593	668	39.7593	469
39.7992	658	39.7992	531	39.7992	674	39.7992	466
39.839	659	39.839	535	39.839	699	39.839	496
39.8788	716	39.8788	507	39.8788	697	39.8788	498
39.9187	681	39.9187	546	39.9187	756	39.9187	473
39.9585	689	39.9585	495	39.9585	730	39.9585	456
39.9984	687	39.9984	517	39.9984	752	39.9984	524
40.0382	700	40.0382	521	40.0382	687	40.0382	481
40.078	712	40.078	544	40.078	691	40.078	522
40.1179	744	40.1179	563	40.1179	734	40.1179	504
40.1577	731	40.1577	550	40.1577	779	40.1577	532
40.1975	684	40.1975	575	40.1975	731	40.1975	517
40.2374	759	40.2374	557	40.2374	776	40.2374	501
40.2772	749	40.2772	550	40.2772	833	40.2772	531
40.3171	805	40.3171	567	40.3171	808	40.3171	508
40.3569	794	40.3569	619	40.3569	816	40.3569	541
40.3967	812	40.3967	628	40.3967	768	40.3967	542
40.4366	834	40.4366	622	40.4366	836	40.4366	552
40.4764	804	40.4764	624	40.4764	904	40.4764	572
40.5162	845	40.5162	649	40.5162	879	40.5162	569
40.5561	865	40.5561	564	40.5561	901	40.5561	571
40.5959	837	40.5959	611	40.5959	873	40.5959	578
40.6358	911	40.6358	673	40.6358	966	40.6358	600
40.6756	857	40.6756	686	40.6756	837	40.6756	590
40.7154	925	40.7154	715	40.7154	912	40.7154	554
40.7553	906	40.7553	664	40.7553	943	40.7553	610
40.7951	954	40.7951	742	40.7951	935	40.7951	621
40.8349	978	40.8349	653	40.8349	923	40.8349	593
40.8748	974	40.8748	734	40.8748	985	40.8748	651
40.9146	1007	40.9146	723	40.9146	984	40.9146	639
40.9545	1038	40.9545	763	40.9545	970	40.9545	666
40.9943	1049	40.9943	728	40.9943	986	40.9943	637
41.0341	1034	41.0341	758	41.0341	1089	41.0341	722
41.074	1023	41.074	797	41.074	1008	41.074	679
41.1138	1057	41.1138	823	41.1138	1037	41.1138	695
41.1537	1051	41.1537	793	41.1537	1071	41.1537	649
41.1935	1113	41.1935	789	41.1935	1059	41.1935	677
41.2333	1159	41.2333	806	41.2333	1083	41.2333	692
41.2732	1147	41.2732	909	41.2732	1219	41.2732	723
41.313	1230	41.313	850	41.313	1181	41.313	779
41.3528	1174	41.3528	851	41.3528	1205	41.3528	707
41.3927	1192	41.3927	928	41.3927	1101	41.3927	737
41.4325	1282	41.4325	912	41.4325	1217	41.4325	730
41.4724	1238	41.4724	943	41.4724	1206	41.4724	744
41.5122	1229	41.5122	981	41.5122	1234	41.5122	758
41.5521	1293	41.5521	968	41.5521	1279	41.5521	785
41.5919	1313	41.5919	1011	41.5919	1343	41.5919	823
41.6317	1294	41.6317	969	41.6317	1344	41.6317	750
41.6716	1413	41.6716	1010	41.6716	1387	41.6716	817
41.7114	1338	41.7114	1060	41.7114	1419	41.7114	842
41.7512	1436	41.7512	1067	41.7512	1413	41.7512	884
41.7911	1430	41.7911	1061	41.7911	1481	41.7911	876
41.8309	1407	41.8309	1080	41.8309	1504	41.8309	889
41.8708	1546	41.8708	1104	41.8708	1443	41.8708	902
41.9106	1452	41.9106	1144	41.9106	1545	41.9106	840
41.9504	1590	41.9504	1151	41.9504	1528	41.9504	866
41.9903	1573	41.9903	1164	41.9903	1704	41.9903	916
42.0301	1563	42.0301	1233	42.0301	1601	42.0301	971
42.0699	1666	42.0699	1186	42.0699	1591	42.0699	1005
42.1098	1699	42.1098	1299	42.1098	1736	42.1098	1032
42.1496	1780	42.1496	1272	42.1496	1750	42.1496	1034
42.1895	1753	42.1895	1299	42.1895	1809	42.1895	987
42.2293	1758	42.2293	1314	42.2293	1772	42.2293	1017
42.2691	1792	42.2691	1416	42.2691	1827	42.2691	1039
42.309	1855	42.309	1384	42.309	1825	42.309	1067
42.3488	1937	42.3488	1426	42.3488	1876	42.3488	1070
42.3886	2020	42.3886	1523	42.3886	1948	42.3886	1100
42.4285	2023	42.4285	1388	42.4285	2012	42.4285	1136
42.4683	2078	42.4683	1536	42.4683	2051	42.4683	1108
42.5082	2219	42.5082	1535	42.5082	2113	42.5082	1188
42.548	2142	42.548	1609	42.548	2198	42.548	1198
42.5879	2267	42.5879	1593	42.5879	2145	42.5879	1261
42.6277	2299	42.6277	1666	42.6277	2214	42.6277	1239
42.6675	2374	42.6675	1773	42.6675	2356	42.6675	1286
42.7074	2474	42.7074	1789	42.7074	2397	42.7074	1309
42.7472	2558	42.7472	1847	42.7472	2397	42.7472	1319
42.787	2631	42.787	1805	42.787	2518	42.787	1284
42.8269	2609	42.8269	1876	42.8269	2512	42.8269	1387
42.8667	2759	42.8667	1975	42.8667	2620	42.8667	1464
42.9066	2804	42.9066	1993	42.9066	2781	42.9066	1554
42.9464	2774	42.9464	2068	42.9464	2781	42.9464	1530
42.9862	2864	42.9862	2102	42.9862	2867	42.9862	1532
43.0261	2997	43.0261	2165	43.0261	2849	43.0261	1626
43.0659	3072	43.0659	2269	43.0659	2978	43.0659	1635
43.1058	3137	43.1058	2392	43.1058	2981	43.1058	1740
43.1456	3278	43.1456	2368	43.1456	3036	43.1456	1623
43.1854	3295	43.1854	2433	43.1854	3163	43.1854	1665
43.2253	3403	43.2253	2459	43.2253	3144	43.2253	1751
43.2651	3434	43.2651	2631	43.2651	3138	43.2651	1774
43.3049	3521	43.3049	2546	43.3049	3290	43.3049	1864
43.3448	3589	43.3448	2578	43.3448	3296	43.3448	1828
43.3846	3627	43.3846	2652	43.3846	3452	43.3846	1964
43.4245	3819	43.4245	2734	43.4245	3566	43.4245	1953
43.4643	3788	43.4643	2863	43.4643	3496	43.4643	1926
43.5041	3937	43.5041	2744	43.5041	3688	43.5041	1962
43.544	3850	43.544	2844	43.544	3639	43.544	2019
43.5838	3994	43.5838	2911	43.5838	3817	43.5838	2100
43.6236	3923	43.6236	2861	43.6236	3643	43.6236	2079
43.6635	3905	43.6635	3042	43.6635	3757	43.6635	2190
43.7033	4033	43.7033	2998	43.7033	3674	43.7033	2069
43.7432	3984	43.7432	3019	43.7432	3716	43.7432	2140
43.783	3954	43.783	2999	43.783	3808	43.783	2218
43.8228	3907	43.8228	2935	43.8228	3661	43.8228	2181
43.8627	3905	43.8627	2969	43.8627	3746	43.8627	2139
43.9025	3853	43.9025	2979	43.9025	3603	43.9025	2160
43.9423	3931	43.9423	2976	43.9423	3561	43.9423	2040
43.9822	3747	43.9822	2851	43.9822	3560	43.9822	2063
44.022	3646	44.022	2912	44.022	3460	44.022	2069
44.0619	3656	44.0619	2736	44.0619	3417	44.0619	2062
44.1017	3484	44.1017	2730	44.1017	3289	44.1017	2030
44.1416	3267	44.1416	2647	44.1416	3215	44.1416	1882
44.1814	3369	44.1814	2707	44.1814	3086	44.1814	1921
44.2212	3319	44.2212	2563	44.2212	3093	44.2212	1846
44.2611	3103	44.2611	2537	44.2611	3008	44.2611	1858
44.3009	3074	44.3009	2405	44.3009	2894	44.3009	1700
44.3407	3100	44.3407	2271	44.3407	2848	44.3407	1738
44.3806	2929	44.3806	2322	44.3806	2699	44.3806	1725
44.4204	2818	44.4204	2221	44.4204	2622	44.4204	1653
44.4603	2806	44.4603	2274	44.4603	2640	44.4603	1644
44.5001	2734	44.5001	2247	44.5001	2494	44.5001	1582
44.5399	2717	44.5399	2028	44.5399	2397	44.5399	1519
44.5798	2580	44.5798	2092	44.5798	2404	44.5798	1551
44.6196	2504	44.6196	2023	44.6196	2291	44.6196	1472
44.6594	2255	44.6594	1930	44.6594	2211	44.6594	1388
44.6993	2249	44.6993	1911	44.6993	2158	44.6993	1422
44.7391	2204	44.7391	1732	44.7391	2104	44.7391	1408
44.779	2149	44.779	1741	44.779	2100	44.779	1344
44.8188	2099	44.8188	1690	44.8188	1991	44.8188	1230
44.8586	2006	44.8586	1676	44.8586	1952	44.8586	1230
44.8985	1960	44.8985	1636	44.8985	1820	44.8985	1245
44.9383	1842	44.9383	1509	44.9383	1848	44.9383	1216
44.9781	1879	44.9781	1498	44.9781	1779	44.9781	1165
45.018	1755	45.018	1475	45.018	1767	45.018	1154
45.0578	1683	45.0578	1392	45.0578	1642	45.0578	1078
45.0977	1648	45.0977	1326	45.0977	1679	45.0977	1039
45.1375	1549	45.1375	1274	45.1375	1657	45.1375	1050
45.1773	1549	45.1773	1304	45.1773	1533	45.1773	1015
45.2172	1557	45.2172	1203	45.2172	1460	45.2172	1012
45.257	1456	45.257	1297	45.257	1482	45.257	999
45.2969	1426	45.2969	1175	45.2969	1399	45.2969	908
45.3367	1400	45.3367	1180	45.3367	1406	45.3367	911
45.3765	1346	45.3765	1147	45.3765	1405	45.3765	924
45.4164	1254	45.4164	1074	45.4164	1359	45.4164	870
45.4562	1319	45.4562	1039	45.4562	1336	45.4562	879
45.496	1299	45.496	1034	45.496	1228	45.496	796
45.5359	1219	45.5359	962	45.5359	1223	45.5359	833
45.5757	1280	45.5757	963	45.5757	1233	45.5757	781
45.6156	1237	45.6156	974	45.6156	1214	45.6156	781
45.6554	1213	45.6554	912	45.6554	1207	45.6554	785
45.6953	1176	45.6953	880	45.6953	1122	45.6953	714
45.7351	1126	45.7351	861	45.7351	1108	45.7351	779
45.7749	1053	45.7749	883	45.7749	1058	45.7749	717
45.8148	1085	45.8148	881	45.8148	1104	45.8148	732
45.8546	1010	45.8546	858	45.8546	961	45.8546	661
45.8944	1032	45.8944	878	45.8944	1050	45.8944	715
45.9343	964	45.9343	839	45.9343	980	45.9343	684
45.9741	953	45.9741	799	45.9741	994	45.9741	605
46.014	942	46.014	748	46.014	990	46.014	685
46.0538	921	46.0538	760	46.0538	945	46.0538	602
46.0936	948	46.0936	728	46.0936	967	46.0936	627
46.1335	880	46.1335	706	46.1335	925	46.1335	611
46.1733	887	46.1733	705	46.1733	929	46.1733	629
46.2131	851	46.2131	719	46.2131	938	46.2131	596
46.253	870	46.253	671	46.253	882	46.253	606
46.2928	837	46.2928	678	46.2928	870	46.2928	588
46.3327	782	46.3327	650	46.3327	852	46.3327	539
46.3725	785	46.3725	626	46.3725	811	46.3725	544
46.4123	797	46.4123	673	46.4123	819	46.4123	548
46.4522	758	46.4522	623	46.4522	830	46.4522	528
46.492	787	46.492	605	46.492	869	46.492	547
46.5318	809	46.5318	679	46.5318	780	46.5318	524
46.5717	717	46.5717	651	46.5717	803	46.5717	554
46.6115	739	46.6115	647	46.6115	776	46.6115	559
46.6514	683	46.6514	621	46.6514	735	46.6514	517
46.6912	706	46.6912	599	46.6912	768	46.6912	515
46.731	691	46.731	583	46.731	722	46.731	480
46.7709	734	46.7709	587	46.7709	694	46.7709	528
46.8107	720	46.8107	540	46.8107	711	46.8107	484
46.8506	719	46.8506	548	46.8506	717	46.8506	493
46.8904	635	46.8904	597	46.8904	724	46.8904	485
46.9302	640	46.9302	543	46.9302	759	46.9302	435
46.9701	595	46.9701	538	46.9701	662	46.9701	502
47.0099	613	47.0099	520	47.0099	695	47.0099	465
47.0498	617	47.0498	531	47.0498	681	47.0498	473
47.0896	620	47.0896	538	47.0896	689	47.0896	441
47.1294	634	47.1294	550	47.1294	659	47.1294	492
47.1693	570	47.1693	553	47.1693	664	47.1693	469
47.2091	559	47.2091	501	47.2091	668	47.2091	391
47.2489	616	47.2489	542	47.2489	680	47.2489	462
47.2888	568	47.2888	484	47.2888	616	47.2888	452
47.3286	544	47.3286	499	47.3286	659	47.3286	423
47.3685	547	47.3685	517	47.3685	647	47.3685	433
47.4083	549	47.4083	468	47.4083	602	47.4083	429
47.4481	540	47.4481	430	47.4481	624	47.4481	422
47.488	594	47.488	493	47.488	634	47.488	397
47.5278	543	47.5278	456	47.5278	594	47.5278	452
47.5677	529	47.5677	474	47.5677	607	47.5677	407
47.6075	540	47.6075	521	47.6075	591	47.6075	398
47.6473	499	47.6473	445	47.6473	607	47.6473	396
47.6872	473	47.6872	484	47.6872	585	47.6872	383
47.727	526	47.727	454	47.727	550	47.727	355
47.7668	492	47.7668	476	47.7668	592	47.7668	408
47.8067	494	47.8067	434	47.8067	564	47.8067	397
47.8465	510	47.8465	451	47.8465	525	47.8465	355
47.8864	459	47.8864	396	47.8864	548	47.8864	375
47.9262	470	47.9262	408	47.9262	539	47.9262	393
47.966	497	47.966	420	47.966	569	47.966	368
48.0059	498	48.0059	397	48.0059	543	48.0059	372
48.0457	417	48.0457	391	48.0457	513	48.0457	341
48.0855	474	48.0855	382	48.0855	504	48.0855	398
48.1254	505	48.1254	424	48.1254	530	48.1254	354
48.1652	466	48.1652	420	48.1652	501	48.1652	354
48.2051	488	48.2051	399	48.2051	485	48.2051	328
48.2449	456	48.2449	382	48.2449	489	48.2449	329
48.2847	444	48.2847	373	48.2847	495	48.2847	325
48.3246	408	48.3246	398	48.3246	481	48.3246	364
48.3644	433	48.3644	381	48.3644	494	48.3644	354
48.4043	463	48.4043	426	48.4043	516	48.4043	335
48.4441	426	48.4441	394	48.4441	553	48.4441	309
48.4839	444	48.4839	399	48.4839	455	48.4839	334
48.5238	433	48.5238	363	48.5238	476	48.5238	313
48.5636	421	48.5636	404	48.5636	481	48.5636	345
48.6035	438	48.6035	382	48.6035	458	48.6035	314
48.6433	381	48.6433	358	48.6433	501	48.6433	324
48.6831	429	48.6831	381	48.6831	469	48.6831	297
48.723	415	48.723	373	48.723	441	48.723	337
48.7628	434	48.7628	350	48.7628	480	48.7628	325
48.8026	412	48.8026	348	48.8026	490	48.8026	322
48.8425	453	48.8425	342	48.8425	430	48.8425	322
48.8823	372	48.8823	368	48.8823	442	48.8823	296
48.9222	404	48.9222	336	48.9222	471	48.9222	289
48.962	401	48.962	356	48.962	436	48.962	350
49.0018	431	49.0018	354	49.0018	453	49.0018	347
49.0417	403	49.0417	338	49.0417	468	49.0417	305
49.0815	400	49.0815	343	49.0815	430	49.0815	284
49.1213	412	49.1213	342	49.1213	450	49.1213	331
49.1612	432	49.1612	314	49.1612	449	49.1612	301
49.201	400	49.201	314	49.201	448	49.201	334
49.2409	365	49.2409	358	49.2409	439	49.2409	324
49.2807	428	49.2807	356	49.2807	504	49.2807	323
49.3205	398	49.3205	334	49.3205	447	49.3205	309
49.3604	415	49.3604	339	49.3604	432	49.3604	290
49.4002	392	49.4002	346	49.4002	464	49.4002	295
49.4401	428	49.4401	318	49.4401	502	49.4401	267
49.4799	399	49.4799	319	49.4799	445	49.4799	309
49.5197	400	49.5197	349	49.5197	429	49.5197	320
49.5596	360	49.5596	369	49.5596	427	49.5596	286
49.5994	392	49.5994	316	49.5994	428	49.5994	287
49.6392	449	49.6392	293	49.6392	442	49.6392	309
49.6791	377	49.6791	290	49.6791	437	49.6791	297
49.7189	348	49.7189	308	49.7189	383	49.7189	320
49.7588	366	49.7588	307	49.7588	398	49.7588	295
49.7986	376	49.7986	335	49.7986	357	49.7986	312
49.8384	380	49.8384	330	49.8384	385	49.8384	283
49.8783	406	49.8783	342	49.8783	379	49.8783	273
49.9181	352	49.9181	275	49.9181	424	49.9181	327
49.958	374	49.958	322	49.958	436	49.958	273
49.9978	342	49.9978	333	49.9978	427	49.9978	292
50.0376	400	50.0376	324	50.0376	418	50.0376	285
50.0775	386	50.0775	314	50.0775	382	50.0775	299
50.1173	354	50.1173	282	50.1173	419	50.1173	301
50.1572	395	50.1572	313	50.1572	391	50.1572	269
50.197	332	50.197	310	50.197	437	50.197	348
50.2368	375	50.2368	333	50.2368	386	50.2368	320
50.2767	373	50.2767	306	50.2767	410	50.2767	300
50.3165	360	50.3165	308	50.3165	411	50.3165	315
50.3563	395	50.3563	289	50.3563	388	50.3563	334
50.3962	338	50.3962	296	50.3962	412	50.3962	274
50.436	377	50.436	342	50.436	446	50.436	277
50.4759	365	50.4759	305	50.4759	416	50.4759	301
50.5157	403	50.5157	293	50.5157	442	50.5157	314
50.5555	340	50.5555	317	50.5555	400	50.5555	298
50.5954	398	50.5954	277	50.5954	431	50.5954	307
50.6352	406	50.6352	300	50.6352	427	50.6352	308
50.675	383	50.675	326	50.675	451	50.675	341
50.7149	363	50.7149	300	50.7149	389	50.7149	294
50.7547	367	50.7547	315	50.7547	391	50.7547	302
50.7946	374	50.7946	354	50.7946	419	50.7946	279
50.8344	402	50.8344	313	50.8344	400	50.8344	289
50.8742	350	50.8742	326	50.8742	421	50.8742	300
50.9141	352	50.9141	324	50.9141	417	50.9141	297
50.9539	363	50.9539	320	50.9539	396	50.9539	326
50.9938	351	50.9938	352	50.9938	393	50.9938	316
51.0336	374	51.0336	325	51.0336	385	51.0336	331
51.0734	389	51.0734	328	51.0734	382	51.0734	330
51.1133	373	51.1133	303	51.1133	431	51.1133	285
51.1531	367	51.1531	316	51.1531	404	51.1531	295
51.193	362	51.193	340	51.193	415	51.193	305
51.2328	345	51.2328	292	51.2328	435	51.2328	302
51.2726	341	51.2726	346	51.2726	425	51.2726	325
51.3125	345	51.3125	316	51.3125	422	51.3125	296
51.3523	413	51.3523	316	51.3523	387	51.3523	344
51.3921	372	51.3921	315	51.3921	402	51.3921	322
51.432	370	51.432	283	51.432	396	51.432	289
51.4718	364	51.4718	296	51.4718	415	51.4718	291
51.5117	379	51.5117	324	51.5117	437	51.5117	310
51.5515	362	51.5515	321	51.5515	436	51.5515	290
51.5913	341	51.5913	331	51.5913	387	51.5913	298
51.6312	395	51.6312	332	51.6312	401	51.6312	329
51.671	357	51.671	318	51.671	431	51.671	332
51.7109	340	51.7109	305	51.7109	398	51.7109	312
51.7507	380	51.7507	304	51.7507	420	51.7507	298
51.7905	365	51.7905	321	51.7905	414	51.7905	295
51.8304	369	51.8304	331	51.8304	416	51.8304	272
51.8702	352	51.8702	287	51.8702	405	51.8702	342
51.91	327	51.91	330	51.91	385	51.91	288
51.9499	367	51.9499	300	51.9499	413	51.9499	300
51.9897	343	51.9897	305	51.9897	404	51.9897	351
52.0296	336	52.0296	316	52.0296	407	52.0296	313
52.0694	338	52.0694	327	52.0694	428	52.0694	302
52.1092	346	52.1092	350	52.1092	399	52.1092	307
52.1491	360	52.1491	306	52.1491	428	52.1491	289
52.1889	350	52.1889	324	52.1889	408	52.1889	292
52.2287	339	52.2287	325	52.2287	413	52.2287	305
52.2686	368	52.2686	281	52.2686	416	52.2686	312
52.3084	365	52.3084	293	52.3084	358	52.3084	331
52.3483	354	52.3483	337	52.3483	385	52.3483	282
52.3881	319	52.3881	328	52.3881	356	52.3881	277
52.4279	353	52.4279	345	52.4279	404	52.4279	268
52.4678	293	52.4678	297	52.4678	404	52.4678	296
52.5076	342	52.5076	316	52.5076	413	52.5076	280
52.5475	333	52.5475	330	52.5475	387	52.5475	312
52.5873	364	52.5873	318	52.5873	397	52.5873	316
52.6271	342	52.6271	335	52.6271	406	52.6271	306
52.667	318	52.667	326	52.667	396	52.667	326
52.7068	332	52.7068	349	52.7068	394	52.7068	324
52.7467	337	52.7467	325	52.7467	394	52.7467	291
52.7865	303	52.7865	317	52.7865	403	52.7865	300
52.8263	321	52.8263	298	52.8263	410	52.8263	252
52.8662	318	52.8662	321	52.8662	393	52.8662	348
52.906	321	52.906	330	52.906	397	52.906	304
52.9458	314	52.9458	327	52.9458	398	52.9458	315
52.9857	337	52.9857	306	52.9857	383	52.9857	284
53.0255	328	53.0255	319	53.0255	443	53.0255	285
53.0654	318	53.0654	310	53.0654	390	53.0654	337
53.1052	333	53.1052	324	53.1052	392	53.1052	317
53.145	297	53.145	317	53.145	433	53.145	277
53.1849	341	53.1849	331	53.1849	418	53.1849	299
53.2247	326	53.2247	316	53.2247	431	53.2247	296
53.2645	336	53.2645	281	53.2645	433	53.2645	292
53.3044	355	53.3044	338	53.3044	414	53.3044	304
53.3442	335	53.3442	303	53.3442	441	53.3442	262
53.3841	309	53.3841	354	53.3841	420	53.3841	315
53.4239	343	53.4239	300	53.4239	422	53.4239	276
53.4637	314	53.4637	317	53.4637	440	53.4637	295
53.5036	336	53.5036	307	53.5036	430	53.5036	269
53.5434	335	53.5434	308	53.5434	403	53.5434	298
53.5833	357	53.5833	362	53.5833	401	53.5833	282
53.6231	315	53.6231	290	53.6231	401	53.6231	279
53.6629	320	53.6629	315	53.6629	379	53.6629	306
53.7028	344	53.7028	308	53.7028	386	53.7028	312
53.7426	324	53.7426	328	53.7426	397	53.7426	313
53.7824	302	53.7824	330	53.7824	361	53.7824	289
53.8223	349	53.8223	333	53.8223	380	53.8223	300
53.8621	320	53.8621	323	53.8621	397	53.8621	264
53.902	342	53.902	338	53.902	375	53.902	261
53.9418	304	53.9418	308	53.9418	344	53.9418	271
53.9816	347	53.9816	296	53.9816	415	53.9816	288
54.0215	312	54.0215	311	54.0215	425	54.0215	297
54.0613	308	54.0613	339	54.0613	389	54.0613	291
54.1012	319	54.1012	322	54.1012	401	54.1012	265
54.141	321	54.141	280	54.141	397	54.141	291
54.1808	322	54.1808	292	54.1808	385	54.1808	294
54.2207	303	54.2207	301	54.2207	352	54.2207	278
54.2605	294	54.2605	308	54.2605	369	54.2605	302
54.3004	297	54.3004	286	54.3004	385	54.3004	281
54.3402	298	54.3402	312	54.3402	356	54.3402	280
54.38	299	54.38	307	54.38	428	54.38	285
54.4199	272	54.4199	311	54.4199	371	54.4199	274
54.4597	336	54.4597	309	54.4597	389	54.4597	290
54.4995	298	54.4995	315	54.4995	369	54.4995	269
54.5394	288	54.5394	287	54.5394	373	54.5394	233
54.5792	306	54.5792	330	54.5792	368	54.5792	299
54.6191	322	54.6191	287	54.6191	355	54.6191	281
54.6589	323	54.6589	280	54.6589	393	54.6589	278
54.6987	284	54.6987	323	54.6987	383	54.6987	289
54.7386	346	54.7386	277	54.7386	362	54.7386	283
54.7784	291	54.7784	269	54.7784	377	54.7784	274
54.8182	296	54.8182	281	54.8182	385	54.8182	262
54.8581	318	54.8581	318	54.8581	366	54.8581	285
54.8979	303	54.8979	296	54.8979	354	54.8979	318
54.9378	316	54.9378	266	54.9378	339	54.9378	288
54.9776	293	54.9776	326	54.9776	374	54.9776	281
55.0174	291	55.0174	303	55.0174	356	55.0174	309
55.0573	315	55.0573	301	55.0573	370	55.0573	286
55.0971	351	55.0971	308	55.0971	393	55.0971	313
55.137	298	55.137	287	55.137	376	55.137	279
55.1768	309	55.1768	293	55.1768	388	55.1768	291
55.2166	323	55.2166	289	55.2166	377	55.2166	305
55.2565	318	55.2565	298	55.2565	372	55.2565	295
55.2963	306	55.2963	308	55.2963	387	55.2963	322
55.3362	325	55.3362	290	55.3362	383	55.3362	290
55.376	324	55.376	291	55.376	375	55.376	308
55.4158	300	55.4158	300	55.4158	395	55.4158	318
55.4557	340	55.4557	287	55.4557	401	55.4557	290
55.4955	319	55.4955	273	55.4955	425	55.4955	298
55.5353	329	55.5353	290	55.5353	350	55.5353	316
55.5752	305	55.5752	290	55.5752	393	55.5752	284
55.615	349	55.615	301	55.615	385	55.615	333
55.6549	322	55.6549	277	55.6549	347	55.6549	304
55.6947	309	55.6947	293	55.6947	383	55.6947	332
55.7345	323	55.7345	293	55.7345	368	55.7345	310
55.7744	356	55.7744	317	55.7744	346	55.7744	319
55.8142	313	55.8142	328	55.8142	369	55.8142	316
55.8541	319	55.8541	277	55.8541	357	55.8541	333
55.8939	325	55.8939	305	55.8939	351	55.8939	319
55.9337	317	55.9337	369	55.9337	364	55.9337	317
55.9736	309	55.9736	305	55.9736	350	55.9736	311
56.0134	320	56.0134	280	56.0134	385	56.0134	325
56.0532	352	56.0532	297	56.0532	352	56.0532	266
56.0931	333	56.0931	336	56.0931	338	56.0931	289
56.1329	337	56.1329	304	56.1329	362	56.1329	315
56.1728	321	56.1728	301	56.1728	352	56.1728	308
56.2126	347	56.2126	307	56.2126	365	56.2126	314
56.2524	331	56.2524	271	56.2524	379	56.2524	304
56.2923	301	56.2923	267	56.2923	349	56.2923	285
56.3321	343	56.3321	279	56.3321	424	56.3321	285
56.3719	300	56.3719	300	56.3719	373	56.3719	274
56.4118	339	56.4118	309	56.4118	388	56.4118	280
56.4516	323	56.4516	255	56.4516	387	56.4516	303
56.4915	320	56.4915	275	56.4915	349	56.4915	259
56.5313	332	56.5313	282	56.5313	370	56.5313	315
56.5711	351	56.5711	261	56.5711	364	56.5711	298
56.611	331	56.611	279	56.611	388	56.611	313
56.6508	359	56.6508	288	56.6508	365	56.6508	330
56.6907	316	56.6907	297	56.6907	360	56.6907	304
56.7305	344	56.7305	262	56.7305	380	56.7305	252
56.7703	322	56.7703	293	56.7703	400	56.7703	313
56.8102	329	56.8102	286	56.8102	408	56.8102	304
56.85	309	56.85	286	56.85	386	56.85	294
56.8899	333	56.8899	287	56.8899	369	56.8899	319
56.9297	366	56.9297	287	56.9297	389	56.9297	313
56.9695	350	56.9695	310	56.9695	407	56.9695	294
57.0094	330	57.0094	280	57.0094	372	57.0094	311
57.0492	350	57.0492	282	57.0492	395	57.0492	280
57.089	315	57.089	271	57.089	388	57.089	315
57.1289	344	57.1289	312	57.1289	339	57.1289	293
57.1687	360	57.1687	284	57.1687	386	57.1687	288
57.2086	327	57.2086	303	57.2086	391	57.2086	307
57.2484	320	57.2484	293	57.2484	367	57.2484	287
57.2882	321	57.2882	274	57.2882	354	57.2882	283
57.3281	310	57.3281	265	57.3281	363	57.3281	295
57.3679	324	57.3679	303	57.3679	362	57.3679	287
57.4078	319	57.4078	277	57.4078	365	57.4078	275
57.4476	359	57.4476	284	57.4476	390	57.4476	280
57.4874	296	57.4874	282	57.4874	378	57.4874	295
57.5273	323	57.5273	299	57.5273	359	57.5273	290
57.5671	346	57.5671	269	57.5671	338	57.5671	305
57.6069	338	57.6069	260	57.6069	347	57.6069	278
57.6468	344	57.6468	287	57.6468	371	57.6468	310
57.6866	302	57.6866	277	57.6866	363	57.6866	242
57.7265	306	57.7265	269	57.7265	358	57.7265	301
57.7663	317	57.7663	302	57.7663	366	57.7663	288
57.8061	295	57.8061	292	57.8061	350	57.8061	268
57.846	331	57.846	299	57.846	385	57.846	287
57.8858	356	57.8858	250	57.8858	328	57.8858	289
57.9256	292	57.9256	291	57.9256	334	57.9256	281
57.9655	327	57.9655	280	57.9655	360	57.9655	278
58.0053	309	58.0053	303	58.0053	354	58.0053	275
58.0452	324	58.0452	309	58.0452	329	58.0452	267
58.085	302	58.085	258	58.085	370	58.085	299
58.1248	302	58.1248	288	58.1248	359	58.1248	278
58.1647	295	58.1647	265	58.1647	359	58.1647	287
58.2045	306	58.2045	288	58.2045	356	58.2045	277
58.2444	309	58.2444	259	58.2444	364	58.2444	297
58.2842	294	58.2842	251	58.2842	362	58.2842	277
58.324	323	58.324	273	58.324	366	58.324	249
58.3639	306	58.3639	293	58.3639	399	58.3639	272
58.4037	293	58.4037	283	58.4037	346	58.4037	258
58.4436	295	58.4436	258	58.4436	335	58.4436	258
58.4834	300	58.4834	262	58.4834	402	58.4834	278
58.5232	309	58.5232	263	58.5232	391	58.5232	313
58.5631	303	58.5631	282	58.5631	340	58.5631	234
58.6029	310	58.6029	268	58.6029	349	58.6029	302
58.6427	312	58.6427	277	58.6427	355	58.6427	263
58.6826	323	58.6826	267	58.6826	353	58.6826	285
58.7224	299	58.7224	257	58.7224	365	58.7224	258
58.7623	308	58.7623	274	58.7623	362	58.7623	276
58.8021	308	58.8021	258	58.8021	355	58.8021	287
58.8419	276	58.8419	258	58.8419	356	58.8419	241
58.8818	279	58.8818	264	58.8818	342	58.8818	269
58.9216	315	58.9216	265	58.9216	312	58.9216	258
58.9614	278	58.9614	269	58.9614	368	58.9614	256
59.0013	288	59.0013	246	59.0013	378	59.0013	253
59.0411	301	59.0411	245	59.0411	354	59.0411	232
59.081	330	59.081	268	59.081	326	59.081	258
59.1208	297	59.1208	292	59.1208	354	59.1208	269
59.1606	305	59.1606	257	59.1606	343	59.1606	285
59.2005	291	59.2005	242	59.2005	349	59.2005	286
59.2403	316	59.2403	282	59.2403	309	59.2403	232
59.2801	279	59.2801	260	59.2801	349	59.2801	252
59.32	288	59.32	243	59.32	345	59.32	271
59.3598	304	59.3598	246	59.3598	306	59.3598	232
59.3997	267	59.3997	266	59.3997	347	59.3997	252
59.4395	272	59.4395	247	59.4395	304	59.4395	257
59.4793	306	59.4793	270	59.4793	326	59.4793	232
59.5192	266	59.5192	257	59.5192	334	59.5192	299
59.559	262	59.559	259	59.559	322	59.559	241
59.5989	270	59.5989	248	59.5989	302	59.5989	235
59.6387	281	59.6387	252	59.6387	301	59.6387	222
59.6785	276	59.6785	245	59.6785	330	59.6785	259
59.7184	265	59.7184	232	59.7184	279	59.7184	263
59.7582	284	59.7582	282	59.7582	304	59.7582	290
59.7981	279	59.7981	220	59.7981	356	59.7981	228
59.8379	288	59.8379	299	59.8379	316	59.8379	254
59.8777	283	59.8777	263	59.8777	273	59.8777	227
59.9176	280	59.9176	255	59.9176	353	59.9176	215
59.9574	293	59.9574	222	59.9574	330	59.9574	240
59.9973	289	59.9973	238	59.9973	304	59.9973	241
60.0371	263	60.0371	229	60.0371	296	60.0371	225
60.0769	273	60.0769	240	60.0769	297	60.0769	209
60.1168	274	60.1168	251	60.1168	326	60.1168	238
60.1566	272	60.1566	237	60.1566	326	60.1566	234
60.1964	283	60.1964	208	60.1964	296	60.1964	230
60.2363	294	60.2363	269	60.2363	314	60.2363	242
60.2761	291	60.2761	277	60.2761	301	60.2761	244
60.316	270	60.316	233	60.316	303	60.316	217
60.3558	306	60.3558	230	60.3558	298	60.3558	230
60.3956	280	60.3956	237	60.3956	298	60.3956	228
60.4355	323	60.4355	237	60.4355	290	60.4355	246
60.4753	279	60.4753	225	60.4753	297	60.4753	232
60.5151	320	60.5151	234	60.5151	304	60.5151	211
60.555	276	60.555	214	60.555	281	60.555	210
60.5948	311	60.5948	231	60.5948	297	60.5948	227
60.6347	292	60.6347	249	60.6347	275	60.6347	241
60.6745	310	60.6745	246	60.6745	311	60.6745	247
60.7143	297	60.7143	205	60.7143	299	60.7143	227
60.7542	328	60.7542	233	60.7542	303	60.7542	237
60.794	317	60.794	205	60.794	302	60.794	223
60.8338	304	60.8338	216	60.8338	304	60.8338	212
60.8737	278	60.8737	217	60.8737	304	60.8737	265
60.9135	281	60.9135	250	60.9135	302	60.9135	241
60.9534	281	60.9534	199	60.9534	315	60.9534	241
60.9932	307	60.9932	230	60.9932	297	60.9932	219
61.0331	325	61.0331	225	61.0331	266	61.0331	216
61.0729	294	61.0729	195	61.0729	317	61.0729	207
61.1127	299	61.1127	230	61.1127	320	61.1127	228
61.1526	314	61.1526	191	61.1526	274	61.1526	230
61.1924	298	61.1924	204	61.1924	295	61.1924	236
61.2322	283	61.2322	251	61.2322	305	61.2322	234
61.2721	266	61.2721	233	61.2721	281	61.2721	230
61.3119	287	61.3119	218	61.3119	284	61.3119	238
61.3518	286	61.3518	231	61.3518	301	61.3518	188
61.3916	305	61.3916	219	61.3916	270	61.3916	213
61.4314	285	61.4314	238	61.4314	278	61.4314	264
61.4713	321	61.4713	236	61.4713	282	61.4713	217
61.5111	275	61.5111	215	61.5111	299	61.5111	213
61.551	278	61.551	249	61.551	305	61.551	218
61.5908	282	61.5908	218	61.5908	282	61.5908	239
61.6306	303	61.6306	225	61.6306	308	61.6306	221
61.6705	300	61.6705	208	61.6705	321	61.6705	228
61.7103	331	61.7103	219	61.7103	316	61.7103	272
61.7501	318	61.7501	220	61.7501	338	61.7501	252
61.79	285	61.79	227	61.79	278	61.79	227
61.8298	301	61.8298	230	61.8298	321	61.8298	248
61.8697	308	61.8697	222	61.8697	293	61.8697	245
61.9095	302	61.9095	238	61.9095	305	61.9095	216
61.9493	301	61.9493	245	61.9493	300	61.9493	227
61.9892	331	61.9892	226	61.9892	289	61.9892	221
62.029	304	62.029	244	62.029	315	62.029	246
62.0688	336	62.0688	203	62.0688	312	62.0688	247
62.1087	301	62.1087	230	62.1087	334	62.1087	217
62.1485	319	62.1485	237	62.1485	318	62.1485	244
62.1884	307	62.1884	212	62.1884	295	62.1884	224
62.2282	297	62.2282	242	62.2282	349	62.2282	254
62.268	299	62.268	266	62.268	326	62.268	243
62.3079	321	62.3079	252	62.3079	357	62.3079	225
62.3477	356	62.3477	240	62.3477	333	62.3477	260
62.3875	316	62.3875	253	62.3875	309	62.3875	235
62.4274	326	62.4274	263	62.4274	364	62.4274	240
62.4672	299	62.4672	253	62.4672	324	62.4672	276
62.5071	330	62.5071	265	62.5071	337	62.5071	243
62.5469	311	62.5469	249	62.5469	307	62.5469	261
62.5868	338	62.5868	240	62.5868	326	62.5868	259
62.6266	335	62.6266	263	62.6266	326	62.6266	264
62.6664	284	62.6664	234	62.6664	323	62.6664	258
62.7063	323	62.7063	253	62.7063	296	62.7063	247
62.7461	280	62.7461	224	62.7461	340	62.7461	238
62.7859	320	62.7859	220	62.7859	306	62.7859	216
62.8258	313	62.8258	250	62.8258	283	62.8258	239
62.8656	292	62.8656	226	62.8656	315	62.8656	232
62.9055	292	62.9055	248	62.9055	291	62.9055	212
62.9453	327	62.9453	246	62.9453	299	62.9453	231
62.9851	303	62.9851	210	62.9851	307	62.9851	203
63.025	305	63.025	218	63.025	281	63.025	247
63.0648	310	63.0648	229	63.0648	296	63.0648	256
63.1046	302	63.1046	218	63.1046	298	63.1046	219
63.1445	316	63.1445	204	63.1445	298	63.1445	240
63.1843	273	63.1843	234	63.1843	324	63.1843	253
63.2242	290	63.2242	224	63.2242	288	63.2242	208
63.264	294	63.264	256	63.264	277	63.264	226
63.3038	248	63.3038	208	63.3038	293	63.3038	225
63.3437	279	63.3437	225	63.3437	292	63.3437	214
63.3835	284	63.3835	222	63.3835	288	63.3835	220
63.4233	274	63.4233	241	63.4233	311	63.4233	251
63.4632	283	63.4632	190	63.4632	312	63.4632	222
63.503	299	63.503	218	63.503	286	63.503	219
63.5429	258	63.5429	226	63.5429	289	63.5429	222
63.5827	287	63.5827	245	63.5827	296	63.5827	239
63.6225	292	63.6225	228	63.6225	308	63.6225	237
63.6624	283	63.6624	238	63.6624	324	63.6624	226
63.7022	292	63.7022	237	63.7022	301	63.7022	231
63.7421	319	63.7421	232	63.7421	298	63.7421	210
63.7819	283	63.7819	220	63.7819	322	63.7819	223
63.8217	263	63.8217	232	63.8217	284	63.8217	193
63.8616	290	63.8616	234	63.8616	296	63.8616	216
63.9014	272	63.9014	228	63.9014	292	63.9014	248
63.9412	275	63.9412	239	63.9412	302	63.9412	225
63.9811	289	63.9811	231	63.9811	268	63.9811	232
64.0209	275	64.0209	212	64.0209	307	64.0209	225
64.0608	259	64.0608	239	64.0608	268	64.0608	233
64.1006	277	64.1006	241	64.1006	292	64.1006	231
64.1405	272	64.1405	214	64.1405	295	64.1405	217
64.1803	276	64.1803	194	64.1803	285	64.1803	251
64.2201	285	64.2201	208	64.2201	310	64.2201	218
64.26	259	64.26	223	64.26	272	64.26	219
64.2998	263	64.2998	224	64.2998	305	64.2998	201
64.3396	288	64.3396	199	64.3396	296	64.3396	201
64.3795	281	64.3795	227	64.3795	291	64.3795	200
64.4193	267	64.4193	204	64.4193	273	64.4193	217
64.4592	236	64.4592	220	64.4592	328	64.4592	198
64.499	302	64.499	223	64.499	296	64.499	218
64.5388	259	64.5388	212	64.5388	276	64.5388	215
64.5787	267	64.5787	218	64.5787	297	64.5787	196
64.6185	321	64.6185	205	64.6185	298	64.6185	198
64.6583	261	64.6583	201	64.6583	295	64.6583	182
64.6982	285	64.6982	231	64.6982	290	64.6982	212
64.738	285	64.738	236	64.738	270	64.738	207
64.7779	274	64.7779	217	64.7779	297	64.7779	187
64.8177	251	64.8177	220	64.8177	273	64.8177	184
64.8575	287	64.8575	222	64.8575	291	64.8575	202
64.8974	260	64.8974	209	64.8974	294	64.8974	211
64.9372	264	64.9372	233	64.9372	292	64.9372	220
64.9771	313	64.9771	221	64.9771	277	64.9771	214
65.0169	267	65.0169	212	65.0169	270	65.0169	207
65.0567	282	65.0567	233	65.0567	275	65.0567	200
65.0966	253	65.0966	215	65.0966	294	65.0966	219
65.1364	256	65.1364	212	65.1364	271	65.1364	199
65.1762	262	65.1762	213	65.1762	299	65.1762	202
65.2161	275	65.2161	199	65.2161	288	65.2161	180
65.2559	254	65.2559	221	65.2559	320	65.2559	188
65.2958	258	65.2958	196	65.2958	256	65.2958	185
65.3356	220	65.3356	219	65.3356	262	65.3356	210
65.3754	258	65.3754	216	65.3754	286	65.3754	172
65.4153	248	65.4153	199	65.4153	283	65.4153	200
65.4551	242	65.4551	226	65.4551	240	65.4551	194
65.495	262	65.495	213	65.495	272	65.495	198
65.5348	234	65.5348	229	65.5348	255	65.5348	181
65.5746	250	65.5746	226	65.5746	273	65.5746	198
65.6145	260	65.6145	180	65.6145	273	65.6145	196
65.6543	247	65.6543	215	65.6543	268	65.6543	195
65.6941	253	65.6941	192	65.6941	251	65.6941	202
65.734	232	65.734	193	65.734	257	65.734	211
65.7738	229	65.7738	209	65.7738	274	65.7738	180
65.8137	268	65.8137	198	65.8137	254	65.8137	183
65.8535	276	65.8535	203	65.8535	264	65.8535	199
65.8933	243	65.8933	174	65.8933	259	65.8933	173
65.9332	272	65.9332	191	65.9332	272	65.9332	181
65.973	254	65.973	216	65.973	270	65.973	218
66.0129	227	66.0129	203	66.0129	273	66.0129	196
66.0527	275	66.0527	217	66.0527	269	66.0527	211
66.0925	249	66.0925	182	66.0925	257	66.0925	204
66.1324	243	66.1324	182	66.1324	275	66.1324	212
66.1722	265	66.1722	201	66.1722	252	66.1722	190
66.2121	243	66.2121	172	66.2121	270	66.2121	203
66.2519	266	66.2519	191	66.2519	280	66.2519	195
66.2917	273	66.2917	189	66.2917	272	66.2917	207
66.3316	261	66.3316	203	66.3316	266	66.3316	168
66.3714	262	66.3714	180	66.3714	263	66.3714	199
66.4112	274	66.4112	209	66.4112	241	66.4112	189
66.4511	249	66.4511	207	66.4511	268	66.4511	193
66.4909	291	66.4909	179	66.4909	264	66.4909	219
66.5308	280	66.5308	162	66.5308	255	66.5308	199
66.5706	254	66.5706	178	66.5706	247	66.5706	186
66.6104	260	66.6104	183	66.6104	288	66.6104	190
66.6503	257	66.6503	175	66.6503	232	66.6503	202
66.6901	266	66.6901	178	66.6901	272	66.6901	194
66.73	268	66.73	219	66.73	236	66.73	191
66.7698	256	66.7698	214	66.7698	285	66.7698	195
66.8096	266	66.8096	208	66.8096	292	66.8096	191
66.8495	277	66.8495	193	66.8495	256	66.8495	194
66.8893	246	66.8893	189	66.8893	261	66.8893	199
66.9291	246	66.9291	190	66.9291	231	66.9291	193
66.969	267	66.969	206	66.969	238	66.969	192
67.0088	281	67.0088	197	67.0088	243	67.0088	210
67.0487	272	67.0487	200	67.0487	255	67.0487	185
67.0885	307	67.0885	168	67.0885	237	67.0885	232
67.1283	256	67.1283	204	67.1283	252	67.1283	208
67.1682	268	67.1682	190	67.1682	279	67.1682	213
67.208	237	67.208	179	67.208	243	67.208	197
67.2478	241	67.2478	241	67.2478	252	67.2478	210
67.2877	265	67.2877	205	67.2877	262	67.2877	189
67.3275	267	67.3275	206	67.3275	261	67.3275	189
67.3674	248	67.3674	222	67.3674	261	67.3674	206
67.4072	297	67.4072	201	67.4072	265	67.4072	211
67.447	287	67.447	183	67.447	249	67.447	185
67.4869	263	67.4869	218	67.4869	279	67.4869	209
67.5267	271	67.5267	212	67.5267	275	67.5267	205
67.5666	265	67.5666	176	67.5666	244	67.5666	210
67.6064	271	67.6064	216	67.6064	292	67.6064	208
67.6462	244	67.6462	201	67.6462	283	67.6462	201
67.6861	283	67.6861	221	67.6861	268	67.6861	186
67.7259	233	67.7259	209	67.7259	282	67.7259	187
67.7657	266	67.7657	210	67.7657	263	67.7657	200
67.8056	282	67.8056	221	67.8056	253	67.8056	186
67.8454	309	67.8454	216	67.8454	278	67.8454	199
67.8853	266	67.8853	224	67.8853	256	67.8853	195
67.9251	294	67.9251	215	67.9251	296	67.9251	214
67.9649	257	67.9649	215	67.9649	273	67.9649	211
68.0048	243	68.0048	244	68.0048	282	68.0048	185
68.0446	248	68.0446	217	68.0446	251	68.0446	205
68.0845	299	68.0845	173	68.0845	250	68.0845	189
68.1243	300	68.1243	200	68.1243	283	68.1243	186
68.1641	281	68.1641	213	68.1641	255	68.1641	204
68.204	300	68.204	236	68.204	290	68.204	202
68.2438	258	68.2438	229	68.2438	264	68.2438	196
68.2836	284	68.2836	203	68.2836	291	68.2836	211
68.3235	261	68.3235	190	68.3235	259	68.3235	193
68.3633	269	68.3633	215	68.3633	262	68.3633	208
68.4032	297	68.4032	231	68.4032	250	68.4032	206
68.443	289	68.443	227	68.443	269	68.443	200
68.4828	287	68.4828	214	68.4828	294	68.4828	213
68.5227	264	68.5227	188	68.5227	261	68.5227	199
68.5625	245	68.5625	225	68.5625	270	68.5625	191
68.6024	261	68.6024	210	68.6024	261	68.6024	202
68.6422	261	68.6422	223	68.6422	282	68.6422	213
68.682	297	68.682	211	68.682	262	68.682	197
68.7219	291	68.7219	204	68.7219	261	68.7219	202
68.7617	293	68.7617	234	68.7617	271	68.7617	176
68.8016	284	68.8016	228	68.8016	281	68.8016	236
68.8414	285	68.8414	228	68.8414	292	68.8414	200
68.8812	280	68.8812	204	68.8812	287	68.8812	190
68.9211	297	68.9211	221	68.9211	263	68.9211	198
68.9609	285	68.9609	204	68.9609	308	68.9609	182
69.0007	253	69.0007	218	69.0007	299	69.0007	200
69.0406	292	69.0406	212	69.0406	276	69.0406	218
69.0804	249	69.0804	210	69.0804	314	69.0804	185
69.1202	266	69.1202	241	69.1202	299	69.1202	159
69.1601	258	69.1601	228	69.1601	268	69.1601	205
69.1999	258	69.1999	200	69.1999	253	69.1999	222
69.2398	297	69.2398	216	69.2398	305	69.2398	178
69.2796	279	69.2796	199	69.2796	253	69.2796	199
69.3195	297	69.3195	211	69.3195	261	69.3195	201
69.3593	250	69.3593	205	69.3593	283	69.3593	202
69.3991	267	69.3991	233	69.3991	286	69.3991	225
69.439	237	69.439	209	69.439	239	69.439	201
69.4788	280	69.4788	208	69.4788	287	69.4788	225
69.5186	266	69.5186	225	69.5186	255	69.5186	183
69.5585	251	69.5585	217	69.5585	271	69.5585	184
69.5983	259	69.5983	214	69.5983	293	69.5983	210
69.6382	243	69.6382	239	69.6382	292	69.6382	212
69.678	267	69.678	225	69.678	280	69.678	201
69.7178	240	69.7178	214	69.7178	291	69.7178	179
69.7577	282	69.7577	216	69.7577	254	69.7577	195
69.7975	293	69.7975	208	69.7975	270	69.7975	218
69.8373	261	69.8373	196	69.8373	315	69.8373	198
69.8772	257	69.8772	232	69.8772	288	69.8772	165
69.917	248	69.917	197	69.917	285	69.917	179
69.9569	256	69.9569	200	69.9569	281	69.9569	202
69.9967	231	69.9967	232	69.9967	281	69.9967	155
70.0365	250	70.0365	212	70.0365	307	70.0365	199
70.0764	258	70.0764	206	70.0764	285	70.0764	195
70.1162	257	70.1162	231	70.1162	272	70.1162	174
70.156	272	70.156	225	70.156	286	70.156	181
70.1959	271	70.1959	210	70.1959	293	70.1959	167
70.2357	253	70.2357	212	70.2357	269	70.2357	209
70.2756	295	70.2756	238	70.2756	290	70.2756	174
70.3154	274	70.3154	229	70.3154	274	70.3154	207
70.3552	222	70.3552	236	70.3552	253	70.3552	188
70.3951	236	70.3951	194	70.3951	298	70.3951	207
70.4349	289	70.4349	228	70.4349	292	70.4349	187
70.4748	272	70.4748	212	70.4748	282	70.4748	187
70.5146	245	70.5146	220	70.5146	256	70.5146	178
70.5544	256	70.5544	227	70.5544	291	70.5544	180
70.5943	262	70.5943	218	70.5943	302	70.5943	172
70.6341	273	70.6341	226	70.6341	278	70.6341	193
70.674	285	70.674	216	70.674	288	70.674	197
70.7138	307	70.7138	213	70.7138	290	70.7138	203
70.7536	254	70.7536	197	70.7536	301	70.7536	190
70.7935	249	70.7935	229	70.7935	278	70.7935	173
70.8333	232	70.8333	220	70.8333	270	70.8333	186
70.8731	284	70.8731	199	70.8731	276	70.8731	208
70.913	263	70.913	237	70.913	309	70.913	184
70.9528	289	70.9528	198	70.9528	265	70.9528	201
70.9927	259	70.9927	205	70.9927	273	70.9927	174
71.0325	259	71.0325	236	71.0325	287	71.0325	185
71.0723	259	71.0723	231	71.0723	262	71.0723	212
71.1122	284	71.1122	244	71.1122	298	71.1122	180
71.152	263	71.152	257	71.152	316	71.152	197
71.1919	278	71.1919	216	71.1919	263	71.1919	182
71.2317	291	71.2317	218	71.2317	277	71.2317	201
71.2715	284	71.2715	213	71.2715	280	71.2715	193
71.3114	312	71.3114	236	71.3114	274	71.3114	228
71.3512	260	71.3512	206	71.3512	286	71.3512	201
71.3911	280	71.3911	214	71.3911	301	71.3911	196
71.4309	293	71.4309	210	71.4309	282	71.4309	216
71.4707	270	71.4707	240	71.4707	298	71.4707	187
71.5106	264	71.5106	208	71.5106	305	71.5106	208
71.5504	282	71.5504	242	71.5504	252	71.5504	198
71.5902	294	71.5902	227	71.5902	268	71.5902	210
71.6301	265	71.6301	205	71.6301	277	71.6301	206
71.6699	295	71.6699	233	71.6699	305	71.6699	219
71.7097	310	71.7097	219	71.7097	302	71.7097	218
71.7496	277	71.7496	224	71.7496	298	71.7496	201
71.7894	271	71.7894	214	71.7894	280	71.7894	179
71.8293	306	71.8293	229	71.8293	287	71.8293	196
71.8691	301	71.8691	229	71.8691	277	71.8691	205
71.909	285	71.909	211	71.909	298	71.909	201
71.9488	287	71.9488	232	71.9488	288	71.9488	207
71.9886	290	71.9886	243	71.9886	265	71.9886	191
72.0285	342	72.0285	200	72.0285	305	72.0285	199
72.0683	343	72.0683	222	72.0683	269	72.0683	201
72.1081	326	72.1081	248	72.1081	302	72.1081	204
72.148	320	72.148	236	72.148	313	72.148	202
72.1878	292	72.1878	234	72.1878	308	72.1878	201
72.2276	306	72.2276	255	72.2276	290	72.2276	234
72.2675	350	72.2675	249	72.2675	309	72.2675	199
72.3073	313	72.3073	229	72.3073	294	72.3073	215
72.3472	296	72.3472	247	72.3472	309	72.3472	227
72.387	331	72.387	227	72.387	321	72.387	222
72.4268	342	72.4268	236	72.4268	311	72.4268	190
72.4667	340	72.4667	234	72.4667	290	72.4667	196
72.5065	333	72.5065	247	72.5065	337	72.5065	203
72.5464	387	72.5464	288	72.5464	348	72.5464	270
72.5862	361	72.5862	255	72.5862	312	72.5862	245
72.626	370	72.626	299	72.626	315	72.626	230
72.6659	361	72.6659	287	72.6659	334	72.6659	255
72.7057	372	72.7057	279	72.7057	326	72.7057	230
72.7455	361	72.7455	274	72.7455	329	72.7455	253
72.7854	362	72.7854	252	72.7854	343	72.7854	214
72.8252	407	72.8252	278	72.8252	311	72.8252	257
72.8651	361	72.8651	262	72.8651	338	72.8651	239
72.9049	389	72.9049	256	72.9049	339	72.9049	239
72.9447	348	72.9447	252	72.9447	363	72.9447	258
72.9846	386	72.9846	281	72.9846	313	72.9846	244
73.0244	377	73.0244	271	73.0244	361	73.0244	254
73.0643	385	73.0643	293	73.0643	415	73.0643	248
73.1041	384	73.1041	297	73.1041	346	73.1041	252
73.1439	370	73.1439	284	73.1439	345	73.1439	251
73.1838	390	73.1838	310	73.1838	358	73.1838	265
73.2236	408	73.2236	315	73.2236	380	73.2236	266
73.2635	419	73.2635	303	73.2635	406	73.2635	262
73.3033	401	73.3033	287	73.3033	400	73.3033	253
73.3431	455	73.3431	320	73.3431	384	73.3431	276
73.383	415	73.383	312	73.383	411	73.383	261
73.4228	457	73.4228	354	73.4228	431	73.4228	300
73.4626	429	73.4626	366	73.4626	466	73.4626	304
73.5025	482	73.5025	296	73.5025	440	73.5025	326
73.5423	452	73.5423	303	73.5423	430	73.5423	269
73.5822	502	73.5822	331	73.5822	483	73.5822	277
73.622	500	73.622	363	73.622	490	73.622	293
73.6618	500	73.6618	332	73.6618	485	73.6618	319
73.7017	463	73.7017	383	73.7017	466	73.7017	301
73.7415	518	73.7415	330	73.7415	487	73.7415	302
73.7814	527	73.7814	382	73.7814	458	73.7814	317
73.8212	497	73.8212	347	73.8212	492	73.8212	319
73.861	516	73.861	376	73.861	494	73.861	310
73.9009	563	73.9009	394	73.9009	522	73.9009	332
73.9407	549	73.9407	394	73.9407	530	73.9407	336
73.9805	582	73.9805	445	73.9805	534	73.9805	334
74.0204	577	74.0204	399	74.0204	522	74.0204	350
74.0602	603	74.0602	412	74.0602	545	74.0602	344
74.1001	572	74.1001	406	74.1001	573	74.1001	371
74.1399	573	74.1399	437	74.1399	591	74.1399	359
74.1797	606	74.1797	403	74.1797	548	74.1797	374
74.2196	606	74.2196	445	74.2196	602	74.2196	354
74.2594	671	74.2594	444	74.2594	586	74.2594	382
74.2993	643	74.2993	425	74.2993	560	74.2993	397
74.3391	681	74.3391	469	74.3391	607	74.3391	379
74.3789	641	74.3789	473	74.3789	593	74.3789	348
74.4188	665	74.4188	452	74.4188	598	74.4188	402
74.4586	715	74.4586	487	74.4586	661	74.4586	386
74.4985	703	74.4985	492	74.4985	643	74.4985	434
74.5383	702	74.5383	469	74.5383	648	74.5383	388
74.5781	680	74.5781	510	74.5781	648	74.5781	374
74.618	725	74.618	501	74.618	661	74.618	452
74.6578	709	74.6578	566	74.6578	668	74.6578	429
74.6976	720	74.6976	548	74.6976	667	74.6976	450
74.7375	733	74.7375	553	74.7375	668	74.7375	409
74.7773	751	74.7773	558	74.7773	728	74.7773	425
74.8171	726	74.8171	572	74.8171	656	74.8171	404
74.857	742	74.857	512	74.857	683	74.857	452
74.8968	732	74.8968	561	74.8968	728	74.8968	451
74.9367	743	74.9367	572	74.9367	773	74.9367	496
74.9765	773	74.9765	556	74.9765	733	74.9765	466
75.0164	816	75.0164	608	75.0164	781	75.0164	461
75.0562	749	75.0562	550	75.0562	744	75.0562	478
75.096	800	75.096	598	75.096	776	75.096	474
75.1359	764	75.1359	576	75.1359	791	75.1359	476
75.1757	802	75.1757	553	75.1757	784	75.1757	445
75.2155	779	75.2155	628	75.2155	810	75.2155	494
75.2554	757	75.2554	640	75.2554	734	75.2554	464
75.2952	757	75.2952	541	75.2952	762	75.2952	501
75.335	757	75.335	581	75.335	793	75.335	476
75.3749	766	75.3749	602	75.3749	770	75.3749	465
75.4147	802	75.4147	590	75.4147	724	75.4147	488
75.4546	786	75.4546	584	75.4546	785	75.4546	468
75.4944	763	75.4944	628	75.4944	741	75.4944	487
75.5342	761	75.5342	633	75.5342	725	75.5342	468
75.5741	736	75.5741	630	75.5741	687	75.5741	484
75.6139	719	75.6139	583	75.6139	728	75.6139	454
75.6538	663	75.6538	589	75.6538	719	75.6538	430
75.6936	658	75.6936	567	75.6936	741	75.6936	439
75.7334	688	75.7334	537	75.7334	726	75.7334	446
75.7733	683	75.7733	576	75.7733	704	75.7733	445
75.8131	656	75.8131	548	75.8131	682	75.8131	418
75.853	691	75.853	533	75.853	717	75.853	421
75.8928	648	75.8928	548	75.8928	661	75.8928	385
75.9326	598	75.9326	561	75.9326	688	75.9326	451
75.9725	662	75.9725	524	75.9725	642	75.9725	396
76.0123	634	76.0123	478	76.0123	634	76.0123	368
76.0521	648	76.0521	510	76.0521	609	76.0521	369
76.092	629	76.092	486	76.092	642	76.092	368
76.1318	628	76.1318	467	76.1318	611	76.1318	359
76.1717	563	76.1717	418	76.1717	602	76.1717	381
76.2115	568	76.2115	440	76.2115	585	76.2115	314
76.2513	550	76.2513	479	76.2513	579	76.2513	362
76.2912	572	76.2912	488	76.2912	593	76.2912	359
76.331	547	76.331	448	76.331	576	76.331	344
76.3709	580	76.3709	456	76.3709	529	76.3709	349
76.4107	537	76.4107	473	76.4107	556	76.4107	333
76.4505	538	76.4505	414	76.4505	543	76.4505	322
76.4904	501	76.4904	402	76.4904	573	76.4904	360
76.5302	496	76.5302	425	76.5302	526	76.5302	321
76.57	492	76.57	378	76.57	488	76.57	345
76.6099	504	76.6099	377	76.6099	545	76.6099	332
76.6497	489	76.6497	347	76.6497	511	76.6497	325
76.6896	477	76.6896	365	76.6896	519	76.6896	324
76.7294	476	76.7294	389	76.7294	469	76.7294	312
76.7692	417	76.7692	369	76.7692	454	76.7692	285
76.8091	445	76.8091	374	76.8091	416	76.8091	262
76.8489	430	76.8489	366	76.8489	425	76.8489	279
76.8888	481	76.8888	364	76.8888	435	76.8888	257
76.9286	397	76.9286	346	76.9286	432	76.9286	263
76.9684	413	76.9684	338	76.9684	433	76.9684	282
77.0083	408	77.0083	333	77.0083	422	77.0083	272
77.0481	414	77.0481	334	77.0481	415	77.0481	259
77.0879	462	77.0879	326	77.0879	377	77.0879	271
77.1278	428	77.1278	297	77.1278	402	77.1278	274
77.1676	439	77.1676	338	77.1676	408	77.1676	263
77.2074	437	77.2074	316	77.2074	386	77.2074	272
77.2473	398	77.2473	299	77.2473	384	77.2473	247
77.2871	406	77.2871	297	77.2871	416	77.2871	276
77.327	389	77.327	273	77.327	432	77.327	247
77.3668	468	77.3668	296	77.3668	412	77.3668	265
77.4066	358	77.4066	323	77.4066	354	77.4066	217
77.4465	396	77.4465	280	77.4465	393	77.4465	242
77.4863	375	77.4863	297	77.4863	331	77.4863	287
77.5262	405	77.5262	288	77.5262	341	77.5262	265
77.566	408	77.566	299	77.566	363	77.566	260
77.6059	380	77.6059	274	77.6059	410	77.6059	241
77.6457	379	77.6457	292	77.6457	364	77.6457	261
77.6855	394	77.6855	300	77.6855	354	77.6855	254
77.7254	360	77.7254	267	77.7254	396	77.7254	248
77.7652	362	77.7652	290	77.7652	334	77.7652	249
77.805	369	77.805	274	77.805	342	77.805	255
77.8449	339	77.8449	263	77.8449	344	77.8449	260
77.8847	332	77.8847	280	77.8847	323	77.8847	261
77.9245	415	77.9245	279	77.9245	327	77.9245	255
77.9644	370	77.9644	273	77.9644	339	77.9644	242
78.0042	340	78.0042	255	78.0042	338	78.0042	249
78.0441	375	78.0441	236	78.0441	332	78.0441	250
78.0839	327	78.0839	259	78.0839	325	78.0839	236
78.1237	318	78.1237	272	78.1237	315	78.1237	223
78.1636	323	78.1636	252	78.1636	320	78.1636	234
78.2034	371	78.2034	272	78.2034	372	78.2034	214
78.2433	326	78.2433	227	78.2433	328	78.2433	246
78.2831	360	78.2831	243	78.2831	340	78.2831	222
78.3229	342	78.3229	238	78.3229	285	78.3229	240
78.3628	328	78.3628	238	78.3628	306	78.3628	244
78.4026	358	78.4026	250	78.4026	333	78.4026	250
78.4424	344	78.4424	243	78.4424	320	78.4424	209
78.4823	309	78.4823	261	78.4823	331	78.4823	247
78.5221	322	78.5221	284	78.5221	296	78.5221	248
78.562	355	78.562	274	78.562	348	78.562	258
78.6018	288	78.6018	243	78.6018	316	78.6018	204
78.6416	342	78.6416	269	78.6416	309	78.6416	240
78.6815	336	78.6815	247	78.6815	336	78.6815	227
78.7213	343	78.7213	243	78.7213	326	78.7213	225
78.7612	317	78.7612	250	78.7612	316	78.7612	204
78.801	318	78.801	247	78.801	317	78.801	196
78.8408	316	78.8408	280	78.8408	314	78.8408	253
78.8807	285	78.8807	249	78.8807	313	78.8807	227
78.9205	339	78.9205	233	78.9205	336	78.9205	204
78.9604	339	78.9604	216	78.9604	309	78.9604	208
79.0002	330	79.0002	284	79.0002	318	79.0002	232
79.04	318	79.04	216	79.04	311	79.04	223
79.0799	331	79.0799	245	79.0799	296	79.0799	225
79.1197	346	79.1197	271	79.1197	332	79.1197	213
79.1595	298	79.1595	253	79.1595	311	79.1595	238
79.1994	303	79.1994	242	79.1994	294	79.1994	206
79.2392	267	79.2392	251	79.2392	275	79.2392	214
79.2791	327	79.2791	219	79.2791	317	79.2791	231
79.3189	325	79.3189	239	79.3189	277	79.3189	201
79.3587	297	79.3587	223	79.3587	296	79.3587	232
79.3986	307	79.3986	232	79.3986	302	79.3986	222
79.4384	301	79.4384	245	79.4384	327	79.4384	250
79.4783	313	79.4783	225	79.4783	308	79.4783	190
79.5181	302	79.5181	238	79.5181	303	79.5181	211
79.5579	325	79.5579	245	79.5579	312	79.5579	240
79.5978	324	79.5978	217	79.5978	304	79.5978	199
79.6376	280	79.6376	227	79.6376	305	79.6376	228
79.6774	282	79.6774	216	79.6774	273	79.6774	210
79.7173	300	79.7173	215	79.7173	298	79.7173	220
79.7571	275	79.7571	235	79.7571	299	79.7571	219
79.7969	299	79.7969	230	79.7969	257	79.7969	250
79.8368	287	79.8368	241	79.8368	265	79.8368	210
79.8766	300	79.8766	240	79.8766	309	79.8766	217
79.9165	310	79.9165	227	79.9165	303	79.9165	213
79.9563	287	79.9563	253	79.9563	323	79.9563	174
79.9962	260	79.9962	218	79.9962	314	79.9962	236
80.036	318	80.036	219	80.036	290	80.036	184
80.0758	287	80.0758	204	80.0758	308	80.0758	213
80.1157	298	80.1157	211	80.1157	311	80.1157	213
80.1555	308	80.1555	239	80.1555	294	80.1555	205
80.1953	311	80.1953	216	80.1953	296	80.1953	209
80.2352	291	80.2352	222	80.2352	264	80.2352	195
80.275	308	80.275	246	80.275	292	80.275	230
80.3149	304	80.3149	196	80.3149	272	80.3149	196
80.3547	278	80.3547	205	80.3547	269	80.3547	221
80.3945	299	80.3945	229	80.3945	289	80.3945	218
80.4344	274	80.4344	217	80.4344	299	80.4344	222
80.4742	268	80.4742	187	80.4742	264	80.4742	207
80.514	273	80.514	207	80.514	295	80.514	216
80.5539	332	80.5539	232	80.5539	251	80.5539	210
80.5937	304	80.5937	234	80.5937	288	80.5937	205
80.6336	303	80.6336	220	80.6336	303	80.6336	225
80.6734	268	80.6734	207	80.6734	286	80.6734	182
80.7132	254	80.7132	228	80.7132	269	80.7132	219
80.7531	266	80.7531	222	80.7531	277	80.7531	221
80.7929	273	80.7929	226	80.7929	299	80.7929	201
80.8328	274	80.8328	228	80.8328	286	80.8328	178
80.8726	261	80.8726	228	80.8726	277	80.8726	164
80.9124	247	80.9124	232	80.9124	287	80.9124	200
80.9523	299	80.9523	239	80.9523	307	80.9523	193
80.9921	280	80.9921	239	80.9921	306	80.9921	187
81.0319	280	81.0319	229	81.0319	277	81.0319	191
81.0718	274	81.0718	213	81.0718	295	81.0718	204
81.1116	262	81.1116	206	81.1116	302	81.1116	198
81.1515	258	81.1515	227	81.1515	286	81.1515	193
81.1913	278	81.1913	238	81.1913	291	81.1913	207
81.2311	263	81.2311	199	81.2311	290	81.2311	189
81.271	268	81.271	211	81.271	269	81.271	207
81.3108	224	81.3108	213	81.3108	292	81.3108	196
81.3507	250	81.3507	211	81.3507	271	81.3507	180
81.3905	269	81.3905	245	81.3905	307	81.3905	214
81.4303	238	81.4303	231	81.4303	264	81.4303	175
81.4702	265	81.4702	215	81.4702	255	81.4702	195
81.51	225	81.51	192	81.51	240	81.51	190
81.5499	255	81.5499	223	81.5499	309	81.5499	195
81.5897	258	81.5897	202	81.5897	265	81.5897	201
81.6295	271	81.6295	230	81.6295	288	81.6295	166
81.6694	271	81.6694	189	81.6694	253	81.6694	180
81.7092	246	81.7092	212	81.7092	283	81.7092	183
81.749	263	81.749	185	81.749	292	81.749	196
81.7889	262	81.7889	206	81.7889	257	81.7889	157
81.8287	239	81.8287	208	81.8287	276	81.8287	186
81.8686	265	81.8686	201	81.8686	256	81.8686	184
81.9084	255	81.9084	183	81.9084	246	81.9084	177
81.9482	250	81.9482	209	81.9482	259	81.9482	169
81.9881	257	81.9881	205	81.9881	243	81.9881	191
82.0279	223	82.0279	197	82.0279	247	82.0279	178
82.0677	253	82.0677	202	82.0677	273	82.0677	203
82.1076	242	82.1076	199	82.1076	299	82.1076	190
82.1474	263	82.1474	200	82.1474	262	82.1474	172
82.1873	260	82.1873	183	82.1873	272	82.1873	178
82.2271	252	82.2271	211	82.2271	226	82.2271	184
82.2669	285	82.2669	173	82.2669	262	82.2669	167
82.3068	268	82.3068	196	82.3068	277	82.3068	191
82.3466	252	82.3466	198	82.3466	255	82.3466	179
82.3864	215	82.3864	193	82.3864	226	82.3864	172
82.4263	238	82.4263	211	82.4263	215	82.4263	159
82.4661	226	82.4661	220	82.4661	228	82.4661	152
82.506	265	82.506	214	82.506	224	82.506	171
82.5458	232	82.5458	200	82.5458	245	82.5458	166
82.5857	242	82.5857	201	82.5857	220	82.5857	159
82.6255	244	82.6255	186	82.6255	249	82.6255	160
82.6653	233	82.6653	206	82.6653	280	82.6653	185
82.7052	239	82.7052	220	82.7052	263	82.7052	170
82.745	236	82.745	212	82.745	264	82.745	158
82.7848	284	82.7848	178	82.7848	252	82.7848	170
82.8247	252	82.8247	230	82.8247	241	82.8247	201
82.8645	215	82.8645	184	82.8645	245	82.8645	190
82.9043	240	82.9043	232	82.9043	252	82.9043	156
82.9442	229	82.9442	180	82.9442	243	82.9442	188
82.984	266	82.984	208	82.984	285	82.984	202
83.0239	237	83.0239	191	83.0239	245	83.0239	189
83.0637	293	83.0637	193	83.0637	243	83.0637	183
83.1035	242	83.1035	172	83.1035	281	83.1035	178
83.1434	248	83.1434	180	83.1434	242	83.1434	191
83.1832	241	83.1832	192	83.1832	241	83.1832	190
83.2231	275	83.2231	179	83.2231	246	83.2231	174
83.2629	286	83.2629	192	83.2629	257	83.2629	187
83.3027	256	83.3027	196	83.3027	234	83.3027	180
83.3426	259	83.3426	184	83.3426	256	83.3426	191
83.3824	266	83.3824	174	83.3824	223	83.3824	178
83.4223	242	83.4223	182	83.4223	248	83.4223	213
83.4621	270	83.4621	199	83.4621	243	83.4621	208
83.5019	242	83.5019	203	83.5019	218	83.5019	195
83.5418	248	83.5418	192	83.5418	250	83.5418	191
83.5816	272	83.5816	207	83.5816	244	83.5816	197
83.6214	293	83.6214	193	83.6214	218	83.6214	181
83.6613	258	83.6613	197	83.6613	224	83.6613	203
83.7011	245	83.7011	191	83.7011	233	83.7011	185
83.741	248	83.741	196	83.741	246	83.741	200
83.7808	261	83.7808	228	83.7808	228	83.7808	189
83.8206	238	83.8206	220	83.8206	254	83.8206	203
83.8605	249	83.8605	184	83.8605	231	83.8605	179
83.9003	232	83.9003	181	83.9003	254	83.9003	165
83.9402	255	83.9402	194	83.9402	255	83.9402	189
83.98	239	83.98	201	83.98	244	83.98	192
84.0198	223	84.0198	180	84.0198	252	84.0198	190
84.0597	267	84.0597	194	84.0597	237	84.0597	183
84.0995	225	84.0995	189	84.0995	256	84.0995	189
84.1393	273	84.1393	191	84.1393	254	84.1393	165
84.1792	244	84.1792	218	84.1792	226	84.1792	164
84.219	241	84.219	212	84.219	262	84.219	197
84.2589	264	84.2589	207	84.2589	250	84.2589	183
84.2987	271	84.2987	231	84.2987	268	84.2987	202
84.3385	251	84.3385	224	84.3385	273	84.3385	218
84.3784	233	84.3784	209	84.3784	241	84.3784	209
84.4182	260	84.4182	191	84.4182	266	84.4182	203
84.4581	239	84.4581	201	84.4581	277	84.4581	186
84.4979	233	84.4979	204	84.4979	250	84.4979	214
84.5377	246	84.5377	192	84.5377	276	84.5377	196
84.5776	273	84.5776	192	84.5776	229	84.5776	178
84.6174	259	84.6174	194	84.6174	262	84.6174	213
84.6572	241	84.6572	219	84.6572	258	84.6572	184
84.6971	253	84.6971	207	84.6971	233	84.6971	174
84.7369	233	84.7369	221	84.7369	290	84.7369	205
84.7768	280	84.7768	209	84.7768	260	84.7768	209
84.8166	256	84.8166	195	84.8166	235	84.8166	219
84.8564	258	84.8564	214	84.8564	289	84.8564	173
84.8963	251	84.8963	208	84.8963	252	84.8963	174
84.9361	264	84.9361	216	84.9361	277	84.9361	184
84.976	267	84.976	220	84.976	234	84.976	202
85.0158	243	85.0158	196	85.0158	283	85.0158	197
85.0556	281	85.0556	212	85.0556	253	85.0556	198
85.0955	227	85.0955	215	85.0955	272	85.0955	202
85.1353	254	85.1353	195	85.1353	304	85.1353	207
85.1751	250	85.1751	189	85.1751	288	85.1751	191
85.215	246	85.215	226	85.215	236	85.215	170
85.2548	266	85.2548	217	85.2548	276	85.2548	222
85.2947	263	85.2947	180	85.2947	276	85.2947	206
85.3345	253	85.3345	196	85.3345	268	85.3345	189
85.3743	253	85.3743	208	85.3743	270	85.3743	207
85.4142	246	85.4142	220	85.4142	261	85.4142	206
85.454	294	85.454	192	85.454	260	85.454	174
85.4938	262	85.4938	230	85.4938	261	85.4938	213
85.5337	256	85.5337	189	85.5337	270	85.5337	195
85.5735	272	85.5735	228	85.5735	264	85.5735	213
85.6134	282	85.6134	188	85.6134	273	85.6134	181
85.6532	259	85.6532	209	85.6532	281	85.6532	223
85.693	276	85.693	244	85.693	245	85.693	182
85.7329	244	85.7329	187	85.7329	284	85.7329	203
85.7727	255	85.7727	206	85.7727	254	85.7727	202
85.8126	248	85.8126	206	85.8126	264	85.8126	197
85.8524	253	85.8524	201	85.8524	272	85.8524	199
85.8922	249	85.8922	188	85.8922	251	85.8922	189
85.9321	265	85.9321	214	85.9321	260	85.9321	209
85.9719	279	85.9719	231	85.9719	243	85.9719	179
86.0118	271	86.0118	195	86.0118	245	86.0118	186
86.0516	281	86.0516	218	86.0516	255	86.0516	207
86.0914	240	86.0914	221	86.0914	271	86.0914	207
86.1313	242	86.1313	230	86.1313	297	86.1313	195
86.1711	256	86.1711	209	86.1711	262	86.1711	211
86.2109	251	86.2109	206	86.2109	284	86.2109	181
86.2508	243	86.2508	222	86.2508	256	86.2508	175
86.2906	244	86.2906	216	86.2906	269	86.2906	174
86.3305	265	86.3305	199	86.3305	286	86.3305	190
86.3703	256	86.3703	217	86.3703	274	86.3703	230
86.4101	258	86.4101	240	86.4101	267	86.4101	219
86.45	242	86.45	246	86.45	256	86.45	163
86.4898	265	86.4898	186	86.4898	264	86.4898	210
86.5297	298	86.5297	233	86.5297	300	86.5297	176
86.5695	251	86.5695	231	86.5695	290	86.5695	170
86.6093	247	86.6093	208	86.6093	257	86.6093	211
86.6492	254	86.6492	225	86.6492	256	86.6492	163
86.689	271	86.689	220	86.689	253	86.689	178
86.7288	234	86.7288	206	86.7288	277	86.7288	196
86.7687	225	86.7687	192	86.7687	255	86.7687	206
86.8085	241	86.8085	225	86.8085	288	86.8085	189
86.8484	227	86.8484	201	86.8484	299	86.8484	213
86.8882	239	86.8882	230	86.8882	283	86.8882	166
86.928	235	86.928	214	86.928	247	86.928	179
86.9679	248	86.9679	224	86.9679	263	86.9679	166
87.0077	240	87.0077	196	87.0077	285	87.0077	175
87.0476	246	87.0476	203	87.0476	272	87.0476	186
87.0874	248	87.0874	215	87.0874	275	87.0874	180
87.1272	223	87.1272	213	87.1272	269	87.1272	199
87.1671	264	87.1671	212	87.1671	245	87.1671	169
87.2069	205	87.2069	202	87.2069	283	87.2069	168
87.2468	251	87.2468	203	87.2468	278	87.2468	206
87.2866	275	87.2866	197	87.2866	271	87.2866	191
87.3264	278	87.3264	266	87.3264	279	87.3264	178
87.3663	258	87.3663	218	87.3663	257	87.3663	183
87.4061	260	87.4061	211	87.4061	261	87.4061	204
87.4459	250	87.4459	216	87.4459	268	87.4459	195
87.4858	258	87.4858	189	87.4858	289	87.4858	181
87.5256	229	87.5256	208	87.5256	299	87.5256	178
87.5655	235	87.5655	209	87.5655	252	87.5655	183
87.6053	236	87.6053	187	87.6053	258	87.6053	171
87.6451	258	87.6451	214	87.6451	269	87.6451	179
87.685	259	87.685	223	87.685	300	87.685	201
87.7248	241	87.7248	189	87.7248	228	87.7248	200
87.7646	244	87.7646	206	87.7646	273	87.7646	168
87.8045	233	87.8045	162	87.8045	254	87.8045	177
87.8443	246	87.8443	213	87.8443	291	87.8443	215
87.8842	245	87.8842	219	87.8842	272	87.8842	156
87.924	238	87.924	214	87.924	291	87.924	201
87.9638	241	87.9638	189	87.9638	277	87.9638	195
88.0037	264	88.0037	186	88.0037	264	88.0037	179
88.0435	251	88.0435	224	88.0435	280	88.0435	168
88.0833	244	88.0833	206	88.0833	265	88.0833	189
88.1232	289	88.1232	206	88.1232	266	88.1232	211
88.163	273	88.163	198	88.163	265	88.163	181
88.2029	270	88.2029	199	88.2029	258	88.2029	172
88.2427	247	88.2427	231	88.2427	264	88.2427	189
88.2825	218	88.2825	206	88.2825	271	88.2825	194
88.3224	257	88.3224	198	88.3224	274	88.3224	221
88.3622	210	88.3622	228	88.3622	260	88.3622	206
88.4021	255	88.4021	221	88.4021	256	88.4021	197
88.4419	261	88.4419	197	88.4419	268	88.4419	211
88.4817	239	88.4817	242	88.4817	298	88.4817	188
88.5216	289	88.5216	210	88.5216	286	88.5216	215
88.5614	281	88.5614	223	88.5614	274	88.5614	186
88.6012	286	88.6012	234	88.6012	279	88.6012	198
88.6411	266	88.6411	205	88.6411	277	88.6411	194
88.6809	257	88.6809	218	88.6809	248	88.6809	202
88.7208	300	88.7208	217	88.7208	270	88.7208	202
88.7606	275	88.7606	225	88.7606	243	88.7606	202
88.8004	279	88.8004	216	88.8004	258	88.8004	202
88.8403	295	88.8403	206	88.8403	280	88.8403	208
88.8801	265	88.8801	224	88.8801	309	88.8801	216
88.92	301	88.92	237	88.92	288	88.92	208
88.9598	280	88.9598	230	88.9598	292	88.9598	237
88.9996	291	88.9996	215	88.9996	300	88.9996	226
89.0395	321	89.0395	212	89.0395	288	89.0395	201
89.0793	324	89.0793	196	89.0793	280	89.0793	226
89.1192	302	89.1192	236	89.1192	289	89.1192	229
89.159	346	89.159	256	89.159	286	89.159	206
89.1988	283	89.1988	241	89.1988	302	89.1988	220
89.2387	300	89.2387	241	89.2387	276	89.2387	236
89.2785	310	89.2785	233	89.2785	300	89.2785	227
89.3183	312	89.3183	249	89.3183	285	89.3183	217
89.3582	305	89.3582	227	89.3582	293	89.3582	236
89.398	310	89.398	232	89.398	283	89.398	255
89.4379	323	89.4379	260	89.4379	326	89.4379	251
89.4777	328	89.4777	269	89.4777	274	89.4777	232
89.5175	308	89.5175	252	89.5175	308	89.5175	249
89.5574	363	89.5574	240	89.5574	329	89.5574	228
[truncated: 11 more rows]

## Sheet: Figure 2b
In situ CO-DRIFTs of Ir1/ND@G
Wavenumber	Intensity
	0 min	15 min	30 min	45 min	60 min	80 min *5
1801.19	0.00904	0.01171	0.00126	0.01571	0.01254	0.06035
1803.12	0.00902	0.0118	0.00136	0.01531	0.01257	0.06005
1805.05	0.00903	0.01166	0.0013	0.01518	0.01252	0.05975
1806.97	0.00901	0.01158	0.00123	0.01538	0.01248	0.05945
1808.9	0.00903	0.01152	0.00117	0.01563	0.01244	0.0594
1810.83	0.00901	0.01149	0.00114	0.01549	0.01244	0.0591
1812.76	0.00901	0.01134	0.00105	0.01515	0.01237	0.05875
1814.69	0.00899	0.0111	0.000913664	0.01496	0.0123	0.05875
1816.62	0.00898	0.01097	0.000842897	0.015	0.01223	0.05885
1818.54	0.00896	0.01079	0.000755615	0.01493	0.01213	0.0586
1820.47	0.00897	0.01097	0.000858328	0.01496	0.01212	0.05855
1822.4	0.00896	0.01143	0.00109	0.0152	0.01214	0.0585
1824.33	0.00896	0.01167	0.00118	0.01525	0.0121	0.0585
1826.26	0.00892	0.01174	0.00119	0.01545	0.01209	0.05845
1828.19	0.00891	0.01174	0.00118	0.01561	0.01207	0.0583
1830.12	0.00887	0.01162	0.0011	0.01533	0.01207	0.0581
1832.04	0.00886	0.01132	0.000907394	0.01474	0.01204	0.058
1833.97	0.00882	0.01115	0.000777599	0.01464	0.01199	0.0579
1835.9	0.0088	0.01109	0.000743875	0.01484	0.01189	0.0578
1837.83	0.00876	0.01084	0.000624083	0.01479	0.01177	0.05755
1839.76	0.00876	0.01101	0.000701146	0.01486	0.01171	0.05725
1841.69	0.00874	0.01121	0.000783201	0.01497	0.01177	0.05685
1843.61	0.00874	0.01116	0.000737767	0.01485	0.01179	0.0562
1845.54	0.00872	0.01105	0.000666174	0.01471	0.01179	0.0557
1847.47	0.00874	0.01093	0.000599393	0.01469	0.01178	0.0557
1849.4	0.00874	0.01076	0.00050703	0.01466	0.01177	0.05585
1851.33	0.00878	0.01058	0.000410034	0.01448	0.01174	0.0559
1853.26	0.0088	0.01055	0.000399643	0.01448	0.01173	0.05625
1855.18	0.00883	0.01047	0.000387622	0.01454	0.01172	0.0566
1857.11	0.00881	0.01026	0.000313138	0.0146	0.0117	0.05665
1859.04	0.00884	0.01053	0.000460307	0.01464	0.01173	0.05675
1860.97	0.00885	0.01111	0.000744426	0.01459	0.01177	0.0568
1862.9	0.00889	0.01156	0.000956866	0.01466	0.01177	0.0568
1864.83	0.00891	0.01181	0.00107	0.01524	0.01176	0.0567
1866.76	0.00895	0.01191	0.00113	0.01588	0.01178	0.05685
1868.68	0.00898	0.01185	0.00113	0.01568	0.01181	0.05705
1870.61	0.00902	0.01168	0.00107	0.01497	0.01183	0.05705
1872.54	0.00905	0.01134	0.00092658	0.01462	0.01188	0.0573
1874.47	0.0091	0.01087	0.000709401	0.01473	0.01191	0.05745
1876.4	0.00913	0.01046	0.00052679	0.01473	0.0119	0.0575
1878.33	0.00916	0.01044	0.00051727	0.01469	0.01191	0.05745
1880.26	0.00917	0.01074	0.00066344	0.0147	0.01189	0.0574
1882.18	0.00918	0.01095	0.000771835	0.01481	0.01188	0.05725
1884.11	0.00917	0.01104	0.000819906	0.0149	0.01187	0.057
1886.04	0.00918	0.01117	0.000912682	0.01511	0.01184	0.05675
1887.97	0.00917	0.01132	0.000998171	0.01525	0.01179	0.0566
1889.9	0.0092	0.01139	0.00103	0.01515	0.01176	0.05655
1891.83	0.00919	0.01135	0.001	0.01502	0.0117	0.05675
1893.75	0.00919	0.01124	0.000948228	0.01506	0.01162	0.05695
1895.68	0.00918	0.01108	0.000867199	0.01503	0.01163	0.057
1897.61	0.00918	0.01088	0.000762146	0.01483	0.01173	0.05695
1899.54	0.00916	0.01081	0.000728768	0.01476	0.01184	0.0569
1901.47	0.00916	0.01092	0.000761404	0.01477	0.01187	0.057
1903.4	0.00913	0.01097	0.000761943	0.01477	0.01189	0.05715
1905.33	0.00912	0.01107	0.000788528	0.01487	0.0119	0.0572
1907.25	0.00912	0.01115	0.000795427	0.01502	0.0119	0.0572
1909.18	0.00914	0.01126	0.000852845	0.01502	0.0119	0.0572
1911.11	0.00912	0.01123	0.000864225	0.01485	0.01186	0.05725
1913.04	0.00913	0.01118	0.000882062	0.01477	0.0118	0.0574
1914.97	0.00912	0.01131	0.000962579	0.01501	0.01177	0.0575
1916.9	0.00915	0.01141	0.00102	0.01509	0.01176	0.05735
1918.82	0.00915	0.01148	0.00107	0.0151	0.01178	0.05725
1920.75	0.00918	0.01157	0.00111	0.01518	0.0118	0.0573
1922.68	0.00918	0.01151	0.00108	0.0152	0.0118	0.05725
1924.61	0.0092	0.01136	0.001	0.01496	0.01182	0.05725
1926.54	0.00919	0.01116	0.000911317	0.01475	0.01184	0.05715
1928.47	0.0092	0.01102	0.000860601	0.0148	0.01184	0.0571
1930.39	0.00919	0.01072	0.000713589	0.01484	0.01183	0.057
1932.32	0.00921	0.01058	0.000630347	0.01483	0.01182	0.05705
1934.25	0.0092	0.0108	0.00072763	0.0148	0.01181	0.0571
1936.18	0.00921	0.01101	0.000834069	0.01473	0.01179	0.0571
1938.11	0.00919	0.0112	0.000936584	0.01483	0.01179	0.05705
1940.04	0.0092	0.01135	0.00102	0.01517	0.01183	0.05705
1941.97	0.00919	0.01144	0.00109	0.01538	0.01185	0.05715
1943.89	0.00922	0.01148	0.00114	0.01531	0.01186	0.0572
1945.82	0.00923	0.01145	0.00116	0.01507	0.01188	0.05745
1947.75	0.00927	0.01138	0.00115	0.01504	0.01191	0.05785
1949.68	0.00929	0.01121	0.00107	0.01506	0.01192	0.0581
1951.61	0.00934	0.0111	0.00103	0.01515	0.01196	0.0583
1953.54	0.00936	0.01113	0.00108	0.01519	0.01203	0.0584
1955.46	0.0094	0.01112	0.0011	0.01524	0.01206	0.05845
1957.39	0.00941	0.01117	0.00114	0.01527	0.01207	0.0585
1959.32	0.00944	0.01133	0.00122	0.01531	0.01207	0.0585
1961.25	0.00944	0.01145	0.00128	0.01528	0.01206	0.05835
1963.18	0.00946	0.01152	0.00132	0.01534	0.01205	0.0582
1965.11	0.00947	0.01156	0.00134	0.01547	0.01205	0.0581
1967.04	0.00949	0.01158	0.00134	0.01547	0.01205	0.05815
1968.96	0.0095	0.01154	0.00132	0.01529	0.01204	0.05815
1970.89	0.00953	0.01148	0.0013	0.01516	0.01205	0.05825
1972.82	0.00955	0.01137	0.00128	0.01517	0.01209	0.05825
1974.75	0.00959	0.01125	0.00125	0.01522	0.01211	0.05835
1976.68	0.00959	0.01121	0.00126	0.01527	0.01213	0.05845
1978.61	0.00962	0.01129	0.00132	0.01532	0.01214	0.0585
1980.54	0.00959	0.01134	0.00134	0.01535	0.01214	0.0586
1982.46	0.00958	0.01145	0.00138	0.01537	0.01214	0.05865
1984.39	0.00955	0.01163	0.00146	0.01541	0.01215	0.05865
1986.32	0.00956	0.0118	0.00154	0.01546	0.01216	0.0587
1988.25	0.00953	0.0119	0.0016	0.0156	0.01216	0.0587
1990.18	0.00953	0.01197	0.00167	0.01576	0.01219	0.05885
1992.11	0.00952	0.01199	0.0017	0.01577	0.01223	0.05905
1994.03	0.00955	0.01196	0.00172	0.01566	0.01226	0.05915
1995.96	0.00956	0.01185	0.0017	0.01559	0.01232	0.05935
1997.89	0.00962	0.01175	0.00167	0.01561	0.0124	0.0595
1999.82	0.00965	0.01169	0.00165	0.01562	0.01246	0.0597
2001.75	0.00972	0.01173	0.0017	0.01567	0.01251	0.0599
2003.68	0.00975	0.01183	0.0018	0.01576	0.01256	0.0601
2005.61	0.00982	0.01191	0.0019	0.01587	0.01261	0.06025
2007.53	0.00985	0.01202	0.00201	0.01597	0.01266	0.06045
2009.46	0.00993	0.01226	0.00218	0.01604	0.01271	0.0606
2011.39	0.00998	0.0125	0.00233	0.01609	0.01275	0.0608
2013.32	0.01007	0.01273	0.00247	0.01623	0.01278	0.06105
2015.25	0.01012	0.01289	0.00258	0.01642	0.01282	0.0613
2017.18	0.01023	0.01304	0.00269	0.01652	0.01286	0.0615
2019.1	0.01031	0.01317	0.00278	0.01648	0.0129	0.0617
2021.03	0.01044	0.01329	0.00287	0.01644	0.01295	0.0619
2022.96	0.01051	0.01333	0.00292	0.0165	0.01301	0.06205
2024.89	0.01065	0.01335	0.00295	0.01659	0.01304	0.06215
2026.82	0.01074	0.01335	0.00298	0.01663	0.01307	0.0622
2028.75	0.01088	0.01345	0.00302	0.01661	0.01308	0.0622
2030.67	0.011	0.01346	0.00303	0.01658	0.01309	0.0622
2032.6	0.01112	0.01351	0.00304	0.01657	0.01308	0.06225
2034.53	0.01128	0.01356	0.00304	0.01659	0.01306	0.0622
2036.46	0.0114	0.01361	0.00305	0.01657	0.01303	0.06215
2038.39	0.01158	0.01368	0.00305	0.01657	0.013	0.0621
2040.32	0.01178	0.01372	0.00302	0.01658	0.01297	0.06205
2042.25	0.01195	0.01377	0.003	0.01657	0.01293	0.06195
2044.17	0.01228	0.01382	0.00298	0.01651	0.01288	0.06185
2046.1	0.01246	0.01381	0.00294	0.01641	0.01285	0.0617
2048.03	0.01291	0.01387	0.00294	0.01638	0.01281	0.0615
2049.96	0.01313	0.01384	0.00289	0.01639	0.01277	0.0613
2051.89	0.01358	0.01399	0.00291	0.01637	0.01272	0.06105
2053.82	0.01392	0.01401	0.00287	0.01628	0.01268	0.06075
2055.74	0.01427	0.01415	0.00288	0.01615	0.01265	0.06055
2057.67	0.01481	0.01429	0.00287	0.0161	0.01262	0.0603
2059.6	0.01508	0.0144	0.00285	0.01602	0.0126	0.0601
2061.53	0.01578	0.01463	0.00291	0.01604	0.01259	0.0599
2063.46	0.01608	0.01471	0.00293	0.01607	0.0126	0.05975
2065.39	0.01686	0.01502	0.00307	0.0161	0.01261	0.0597
2067.32	0.01743	0.01518	0.00317	0.01612	0.01264	0.05975
2069.24	0.01815	0.01556	0.00338	0.01615	0.01267	0.0598
2071.17	0.01915	0.01595	0.00361	0.01626	0.01271	0.05985
2073.1	0.01978	0.01633	0.00384	0.01635	0.01275	0.05995
2075.03	0.0212	0.01698	0.00419	0.01658	0.01279	0.0601
2076.96	0.02178	0.01744	0.00446	0.01668	0.01282	0.0602
2078.89	0.02341	0.0183	0.00491	0.01685	0.01285	0.06025
2080.82	0.02414	0.01882	0.00523	0.01697	0.01288	0.06025
2082.74	0.02571	0.01978	0.00575	0.01715	0.01289	0.06025
2084.67	0.02671	0.02039	0.00608	0.01737	0.01291	0.06015
2086.6	0.02799	0.02127	0.00652	0.01746	0.01289	0.06
2088.53	0.02928	0.02185	0.00679	0.01763	0.01288	0.0598
2090.46	0.03027	0.02252	0.00707	0.01748	0.01286	0.05955
2092.39	0.03175	0.02298	0.00722	0.01757	0.01283	0.0592
2094.32	0.03258	0.02344	0.00736	0.01731	0.01278	0.0588
2096.24	0.03406	0.02377	0.00743	0.01736	0.01274	0.0584
2098.17	0.03488	0.02415	0.00751	0.01716	0.01268	0.0579
2100.1	0.0362	0.02449	0.0076	0.01726	0.01262	0.05745
2102.03	0.03708	0.02492	0.00773	0.01714	0.01255	0.05705
2103.96	0.03816	0.02532	0.00786	0.01708	0.01248	0.05665
2105.89	0.03909	0.0257	0.00798	0.01705	0.01241	0.0563
2107.81	0.03992	0.02612	0.00815	0.01696	0.01234	0.05595
2109.74	0.04071	0.02637	0.00825	0.01708	0.01227	0.0557
2111.67	0.04128	0.02677	0.00843	0.01694	0.01221	0.0555
2113.6	0.04175	0.02677	0.00844	0.01712	0.01216	0.05535
2115.53	0.04208	0.02711	0.0086	0.0169	0.0121	0.05525
2117.46	0.04202	0.02684	0.00846	0.01706	0.01205	0.0552
2119.39	0.04204	0.02703	0.00853	0.01682	0.01199	0.05515
2121.31	0.04145	0.02644	0.00823	0.01699	0.01194	0.05505
2123.24	0.04115	0.02635	0.00815	0.01674	0.01188	0.05495
2125.17	0.04001	0.02545	0.00769	0.01676	0.01183	0.0549
2127.1	0.03922	0.02505	0.00745	0.01644	0.01177	0.0548
2129.03	0.03749	0.02388	0.00684	0.01637	0.01172	0.05475
2130.96	0.03538	0.02303	0.00638	0.01615	0.01168	0.0547
2132.88	0.03138	0.02154	0.00561	0.0161	0.01164	0.05465
2134.81	0.02814	0.0199	0.0048	0.01586	0.0116	0.05455
2136.74	0.02422	0.01745	0.00362	0.01556	0.01158	0.0545
2138.67	0.02182	0.01565	0.00276	0.01523	0.01156	0.05445
2140.6	0.01958	0.01399	0.00198	0.01487	0.01155	0.05445
2142.53	0.01908	0.01347	0.00174	0.01463	0.01155	0.0544
2144.45	0.01919	0.0136	0.0018	0.01471	0.01156	0.0544
2146.38	0.02099	0.01487	0.00239	0.01509	0.01159	0.05445
2148.31	0.0235	0.01674	0.00327	0.01549	0.01162	0.0545
2150.24	0.02721	0.01916	0.00443	0.01579	0.01167	0.0546
2152.17	0.0313	0.02163	0.00563	0.01608	0.01172	0.0547
2154.1	0.03563	0.02358	0.00661	0.01629	0.0118	0.0548
2156.03	0.0395	0.02511	0.00742	0.01662	0.01186	0.05495
2157.95	0.0421	0.02661	0.00823	0.01687	0.01194	0.0551
2159.88	0.04394	0.02775	0.00886	0.01713	0.01201	0.05525
2161.81	0.04572	0.02888	0.00947	0.01727	0.01209	0.0554
2163.74	0.04698	0.02967	0.0099	0.01747	0.01216	0.05555
2165.67	0.04819	0.03043	0.01032	0.01756	0.01223	0.05565
2167.6	0.04892	0.03085	0.01057	0.01767	0.01229	0.0557
2169.53	0.04957	0.03127	0.01081	0.01772	0.01234	0.0558
2171.45	0.04977	0.03138	0.01086	0.01781	0.01237	0.05585
2173.38	0.0499	0.03146	0.01088	0.01781	0.01238	0.0559
2175.31	0.04962	0.03125	0.01076	0.01781	0.01238	0.05595
2177.24	0.04925	0.03101	0.01062	0.01769	0.01237	0.05595
2179.17	0.04852	0.03052	0.01033	0.01757	0.01235	0.056
2181.1	0.04768	0.02999	0.01002	0.01743	0.01233	0.056
2183.02	0.04652	0.02925	0.0096	0.01736	0.0123	0.056
2184.95	0.04525	0.02848	0.00918	0.01723	0.01226	0.05595
2186.88	0.04372	0.02753	0.00867	0.01709	0.01221	0.0559
2188.81	0.04213	0.02659	0.00815	0.01692	0.01217	0.05585
2190.74	0.04031	0.02551	0.00756	0.01681	0.01211	0.05585
2192.67	0.03846	0.02445	0.007	0.0166	0.01205	0.0558
2194.59	0.03645	0.02331	0.00641	0.01634	0.01199	0.0557
2196.52	0.03442	0.02222	0.00586	0.0161	0.01193	0.05565
2198.45	0.03228	0.02107	0.0053	0.01598	0.01187	0.05555
2200.38	0.03018	0.01997	0.00478	0.01585	0.01181	0.0555
2202.31	0.02803	0.01885	0.00426	0.0157	0.01175	0.0554
2204.24	0.02596	0.01783	0.00379	0.01551	0.0117	0.0553
2206.17	0.02392	0.01682	0.00332	0.01538	0.01166	0.05525
2208.09	0.02202	0.01594	0.0029	0.01526	0.01162	0.0552
2210.02	0.02019	0.01511	0.00251	0.01515	0.01159	0.05515
2211.95	0.01853	0.0144	0.0022	0.01504	0.01156	0.0551
2213.88	0.01699	0.01374	0.00191	0.01499	0.01154	0.0551
2215.81	0.01566	0.0132	0.00169	0.01493	0.01151	0.0551
2217.74	0.01446	0.0127	0.00148	0.01488	0.0115	0.05515
2219.66	0.01345	0.0123	0.00133	0.01485	0.01148	0.05515
2221.59	0.01257	0.01193	0.00118	0.01485	0.01146	0.0552
2223.52	0.01186	0.01167	0.00107	0.01483	0.01146	0.05525
2225.45	0.01124	0.01145	0.00098124	0.01482	0.01144	0.05525
2227.38	0.01076	0.0113	0.000927074	0.0148	0.01144	0.0553
2229.31	0.01034	0.01115	0.000861981	0.01479	0.01143	0.0553
2231.24	0.01003	0.01105	0.00083019	0.01477	0.01142	0.0553
2233.16	0.00977	0.01093	0.000794207	0.01476	0.01142	0.0553
2235.09	0.00958	0.01086	0.000769273	0.01471	0.01141	0.0553
2237.02	0.00942	0.01078	0.000722777	0.01469	0.0114	0.0553
2238.95	0.00933	0.01071	0.000683992	0.01467	0.0114	0.05525
2240.88	0.00925	0.01063	0.000629146	0.01466	0.01139	0.0552
2242.81	0.00921	0.0106	0.000596988	0.01459	0.01138	0.0551
2244.74	0.00916	0.01058	0.0005724	0.01456	0.01137	0.05505
2246.66	0.00915	0.01059	0.000567746	0.01457	0.01137	0.055
2248.59	0.00913	0.01058	0.000559118	0.01462	0.01137	0.0549
2250.52	0.00913	0.01059	0.00057664	0.01463	0.01138	0.0549
2252.45	0.00912	0.01058	0.000578513	0.01467	0.01138	0.0549
2254.38	0.00913	0.01058	0.00058477	0.01471	0.01139	0.0549
2256.31	0.00912	0.01056	0.000580495	0.01473	0.0114	0.05495
2258.23	0.00913	0.01057	0.000582606	0.01472	0.01141	0.05505
2260.16	0.00913	0.01057	0.000575059	0.01472	0.01142	0.05515
2262.09	0.00914	0.0106	0.000587149	0.01473	0.01143	0.0552
2264.02	0.00915	0.01062	0.000597724	0.01476	0.01144	0.0553
2265.95	0.00917	0.01065	0.000621566	0.01479	0.01145	0.0553
2267.88	0.00917	0.01065	0.000625804	0.01485	0.01145	0.05535
2269.8	0.00917	0.01066	0.000632635	0.01487	0.01146	0.0553
2271.73	0.00915	0.01064	0.000624761	0.01486	0.01146	0.0553
2273.66	0.00914	0.01062	0.000616763	0.0148	0.01145	0.05525
2275.59	0.00912	0.01059	0.00059434	0.01478	0.01143	0.05515
2277.52	0.00911	0.01057	0.000569973	0.01479	0.01141	0.055
2279.45	0.00909	0.01054	0.000540007	0.01478	0.01138	0.05485
2281.38	0.00908	0.0105	0.000521559	0.01471	0.01135	0.05465
2283.3	0.00906	0.01046	0.000497421	0.01464	0.01129	0.0544
2285.23	0.00906	0.01043	0.000482614	0.01459	0.01123	0.0542
2287.16	0.00905	0.01039	0.000467969	0.01458	0.01117	0.0539
2289.09	0.00905	0.0104	0.000470003	0.01457	0.01112	0.0536
2291.02	0.00904	0.0104	0.000469577	0.01458	0.01107	0.0532
2292.95	0.00902	0.01041	0.000475699	0.01458	0.01102	0.0527
2294.88	0.009	0.01039	0.000461798	0.01457	0.01099	0.05225
2296.8	0.00899	0.0104	0.000445876	0.01455	0.01096	0.0519
2298.73	0.00897	0.01041	0.000420911	0.01449	0.01093	0.05165

## Sheet: Figure 2c
In situ CO-DRIFTs of Irn/ND@G
Wavenumber	Intensity
	0 min	5 min	10 min	30 min	50 min
1801.19	-0.00701	-0.000625702	0.00239	0.00982	-0.0012
1803.12	-0.00711	-0.000667608	0.00199	0.00954	-0.00117
1805.05	-0.00703	-0.000729186	0.00186	0.00948	-0.00135
1806.97	-0.0071	-0.000822581	0.00201	0.00954	-0.00148
1808.9	-0.00714	-0.000899133	0.0023	0.00971	-0.0016
1810.83	-0.00722	-0.000989382	0.00222	0.00979	-0.00162
1812.76	-0.00716	-0.00106	0.00181	0.00933	-0.00174
1814.69	-0.00712	-0.00115	0.00136	0.00918	-0.00193
1816.62	-0.00706	-0.00127	0.00123	0.00896	-0.00211
1818.54	-0.00702	-0.00147	0.00119	0.00893	-0.00236
1820.47	-0.00717	-0.00153	0.00131	0.00892	-0.00232
1822.4	-0.0076	-0.00153	0.00134	0.00903	-0.002
1824.33	-0.00786	-0.00156	0.00113	0.00874	-0.00188
1826.26	-0.00804	-0.00164	0.00128	0.0087	-0.00186
1828.19	-0.00811	-0.00169	0.00164	0.00942	-0.00191
1830.12	-0.00816	-0.00176	0.00145	0.00913	-0.00202
1832.04	-0.00804	-0.00182	0.000826074	0.00836	-0.00227
1833.97	-0.00808	-0.00188	0.00067829	0.00847	-0.00245
1835.9	-0.00805	-0.00194	0.000850515	0.00859	-0.00264
1837.83	-0.00792	-0.00208	0.000749913	0.00852	-0.00298
1839.76	-0.00805	-0.00211	0.000753291	0.00826	-0.00301
1841.69	-0.00826	-0.00218	0.00074218	0.00845	-0.00298
1843.61	-0.00826	-0.00227	0.000560071	0.00806	-0.00314
1845.54	-0.00825	-0.00239	0.000393657	0.00782	-0.0033
1847.47	-0.0082	-0.00246	0.000328506	0.00809	-0.00343
1849.4	-0.00818	-0.00256	0.000230966	0.00786	-0.00353
1851.33	-0.00812	-0.00261	-2.26953e-05	0.00777	-0.00363
1853.26	-0.0082	-0.00266	-9.03835e-05	0.00771	-0.00364
1855.18	-0.00813	-0.0027	-0.000126066	0.00767	-0.00376
1857.11	-0.00802	-0.0028	-9.69482e-05	0.00768	-0.00397
1859.04	-0.00821	-0.00277	-0.00012263	0.00764	-0.00381
1860.97	-0.00869	-0.0027	-0.000244506	0.00751	-0.00343
1862.9	-0.00901	-0.00264	-0.000248916	0.00751	-0.00318
1864.83	-0.00925	-0.00264	0.000352321	0.00791	-0.00303
1866.76	-0.00932	-0.00266	0.001	0.00859	-0.003
1868.68	-0.00934	-0.00273	0.000715171	0.00835	-0.00306
1870.61	-0.00922	-0.0028	-0.000143051	0.00742	-0.00324
1872.54	-0.00903	-0.00295	-0.000622713	0.00735	-0.00356
1874.47	-0.00869	-0.00311	-0.000595222	0.00727	-0.004
1876.4	-0.00844	-0.00326	-0.000653865	0.00722	-0.00436
1878.33	-0.0084	-0.00328	-0.000716932	0.00714	-0.00445
1880.26	-0.00866	-0.00327	-0.000746949	0.00712	-0.00429
1882.18	-0.00879	-0.00326	-0.000698477	0.00721	-0.0042
1884.11	-0.0089	-0.0033	-0.000663759	0.00726	-0.00417
1886.04	-0.009	-0.00331	-0.000613788	0.00719	-0.00413
1887.97	-0.00917	-0.00333	-0.000620322	0.00729	-0.00407
1889.9	-0.00926	-0.00336	-0.000782214	0.00709	-0.00408
1891.83	-0.00932	-0.00346	-0.000904426	0.00687	-0.00416
1893.75	-0.00926	-0.00352	-0.000890354	0.00702	-0.0043
1895.68	-0.00924	-0.0036	-0.000957201	0.00696	-0.00445
1897.61	-0.00912	-0.00365	-0.00122	0.00664	-0.00465
1899.54	-0.00912	-0.00369	-0.00137	0.00653	-0.00472
1901.47	-0.00918	-0.00367	-0.00134	0.00652	-0.00467
1903.4	-0.00927	-0.00369	-0.00128	0.0066	-0.00465
1905.33	-0.00931	-0.00365	-0.00116	0.0066	-0.00461
1907.25	-0.00936	-0.0036	-0.000988605	0.00674	-0.00456
1909.18	-0.00933	-0.00352	-0.000993551	0.00684	-0.0045
1911.11	-0.0092	-0.00349	-0.00118	0.00664	-0.00455
1913.04	-0.00896	-0.00338	-0.00126	0.0065	-0.00463
1914.97	-0.00885	-0.00323	-0.00116	0.00656	-0.0046
1916.9	-0.00861	-0.00298	-0.00125	0.00639	-0.00461
1918.82	-0.00836	-0.00269	-0.00116	0.00619	-0.00459
1920.75	-0.00807	-0.0023	-0.000696422	0.00659	-0.00451
1922.68	-0.00773	-0.00193	-0.000256601	0.00684	-0.00445
1924.61	-0.00724	-0.00153	-0.00021549	0.0067	-0.00442
1926.54	-0.00681	-0.00119	-0.00017124	0.00682	-0.00436
1928.47	-0.00637	-0.000866722	6.1246e-05	0.00698	-0.00426
1930.39	-0.00591	-0.000652755	0.000324585	0.00716	-0.00424
1932.32	-0.00551	-0.000403168	0.000555886	0.00733	-0.00412
1934.25	-0.00543	-0.000166192	0.000798179	0.00754	-0.00373
1936.18	-0.0053	0.000131164	0.00104	0.0078	-0.00335
1938.11	-0.0052	0.000426919	0.00144	0.00809	-0.00293
1940.04	-0.00499	0.000780186	0.002	0.00849	-0.00251
1941.97	-0.00478	0.0011	0.00247	0.00901	-0.0021
1943.89	-0.00446	0.00145	0.00277	0.00932	-0.00171
1945.82	-0.00414	0.00175	0.00298	0.00975	-0.00136
1947.75	-0.00369	0.00209	0.00324	0.01001	-0.00104
1949.68	-0.0032	0.00243	0.00355	0.01036	-0.000755575
1951.61	-0.00264	0.00287	0.00401	0.01076	-0.00042094
1953.54	-0.0022	0.00333	0.00456	0.01125	3.26538e-05
1955.46	-0.00166	0.00387	0.00507	0.01173	0.000438504
1957.39	-0.00122	0.00439	0.00555	0.01218	0.000901782
1959.32	-0.000845934	0.00494	0.00602	0.01258	0.00141
1961.25	-0.000566188	0.0054	0.00647	0.01302	0.00189
1963.18	-0.000254067	0.0058	0.00691	0.01346	0.00231
1965.11	-3.33702e-05	0.0061	0.00743	0.01402	0.00268
1967.04	0.000250886	0.00643	0.00778	0.01436	0.00299
1968.96	0.000530847	0.00672	0.0079	0.01445	0.00327
1970.89	0.000888378	0.00706	0.00795	0.01464	0.00349
1972.82	0.00118	0.0073	0.00815	0.01488	0.00365
1974.75	0.00147	0.00749	0.00835	0.01514	0.00376
1976.68	0.00154	0.00753	0.00851	0.01538	0.00391
1978.61	0.00145	0.0075	0.00858	0.01548	0.00409
1980.54	0.00119	0.00728	0.00861	0.0156	0.00423
1982.46	0.000885639	0.00703	0.00858	0.01576	0.00438
1984.39	0.000451943	0.00673	0.00859	0.01588	0.00459
1986.32	0.000154824	0.00654	0.00861	0.01603	0.00476
1988.25	-6.27983e-05	0.0064	0.00874	0.01623	0.0049
1990.18	-9.81261e-05	0.00638	0.00891	0.0164	0.00499
1992.11	-7.61537e-05	0.00637	0.00893	0.01647	0.00502
1994.04	0.000120825	0.00646	0.00873	0.01639	0.00499
1995.96	0.000353898	0.00655	0.00858	0.01632	0.00492
1997.89	0.000685018	0.00672	0.00859	0.0163	0.00482
1999.82	0.000974929	0.00688	0.00862	0.01626	0.00475
2001.75	0.00133	0.00716	0.00858	0.01622	0.00476
2003.68	0.00162	0.00748	0.00862	0.01631	0.00483
2005.61	0.00208	0.00792	0.00874	0.01636	0.00488
2007.53	0.00251	0.00836	0.00893	0.01644	0.00498
2009.46	0.00299	0.00891	0.00906	0.01653	0.00513
2011.39	0.0034	0.00942	0.00918	0.01662	0.00528
2013.32	0.0039	0.00996	0.00938	0.0167	0.00538
2015.25	0.00432	0.01041	0.00965	0.0169	0.00543
2017.18	0.00475	0.01083	0.00973	0.01695	0.00542
2019.11	0.00511	0.01117	0.00967	0.01676	0.00537
2021.03	0.00551	0.01149	0.00958	0.01663	0.00526
2022.96	0.00582	0.01172	0.0096	0.0166	0.0051
2024.89	0.00627	0.01204	0.00963	0.01653	0.0049
2026.82	0.00658	0.01231	0.00968	0.01635	0.00473
2028.75	0.00711	0.01278	0.00967	0.01617	0.00458
2030.68	0.00759	0.01323	0.00969	0.01608	0.00445
2032.6	0.00822	0.01382	0.00975	0.016	0.00434
2034.53	0.00879	0.01438	0.00988	0.01595	0.00426
2036.46	0.00924	0.01484	0.00995	0.01589	0.00422
2038.39	0.00974	0.01527	0.01007	0.01588	0.00421
2040.32	0.01001	0.01549	0.01014	0.01591	0.00421
2042.25	0.0103	0.01565	0.01021	0.01589	0.00422
2044.17	0.01056	0.01575	0.01023	0.01589	0.00419
2046.1	0.01064	0.01565	0.01025	0.01592	0.00413
2048.03	0.01113	0.0158	0.01023	0.01588	0.00404
2049.96	0.01119	0.01567	0.01016	0.01579	0.00394
2051.89	0.0118	0.01594	0.01006	0.01562	0.00381
2053.82	0.01188	0.01583	0.00993	0.01545	0.00364
2055.75	0.01226	0.01593	0.0097	0.01528	0.00345
2057.67	0.01252	0.01594	0.00956	0.0151	0.00323
2059.6	0.01243	0.01568	0.00926	0.01483	0.00296
2061.53	0.01283	0.01568	0.00905	0.01441	0.00263
2063.46	0.01236	0.01505	0.00863	0.01406	0.00222
2065.39	0.01272	0.01492	0.00819	0.01363	0.00176
2067.32	0.01238	0.01427	0.00759	0.0132	0.00127
2069.24	0.01268	0.01412	0.00698	0.01269	0.000781484
2071.17	0.01305	0.01404	0.00658	0.01216	0.000291875
2073.1	0.01335	0.01399	0.00603	0.01178	-0.000181462
2075.03	0.0146	0.01471	0.00585	0.0113	-0.000595994
2076.96	0.01506	0.01495	0.00551	0.01103	-0.000949953
2078.89	0.01682	0.01619	0.0055	0.01065	-0.00126
2080.82	0.01755	0.01668	0.00533	0.01044	-0.00153
2082.74	0.01939	0.01809	0.00525	0.0102	-0.00175
2084.67	0.02041	0.01883	0.00537	0.01	-0.00192
2086.6	0.02209	0.02017	0.00528	0.00997	-0.00205
2088.53	0.02336	0.02115	0.00577	0.00981	-0.00214
2090.46	0.02493	0.02242	0.00554	0.00987	-0.00221
2092.39	0.02634	0.02353	0.0061	0.00968	-0.00227
2094.32	0.02794	0.02479	0.00578	0.00977	-0.00232
2096.24	0.02929	0.02587	0.00638	0.00956	-0.00237
2098.17	0.03092	0.02712	0.00615	0.00964	-0.00242
2100.1	0.03226	0.02817	0.00662	0.00952	-0.00246
2102.03	0.03382	0.02936	0.00668	0.00956	-0.0025
2103.96	0.03515	0.03036	0.00698	0.00951	-0.00254
2105.89	0.03643	0.03131	0.00722	0.00946	-0.00259
2107.81	0.03774	0.03231	0.00714	0.00949	-0.00263
2109.74	0.03849	0.03286	0.00758	0.00935	-0.00268
2111.67	0.0398	0.03382	0.0073	0.00949	-0.00272
2113.6	0.03984	0.03382	0.00788	0.00934	-0.00277
2115.53	0.04096	0.03467	0.00736	0.00948	-0.00281
2117.46	0.04033	0.03417	0.00787	0.00928	-0.00283
2119.39	0.04108	0.03475	0.00725	0.00947	-0.00283
2121.31	0.03956	0.0336	0.00767	0.00932	-0.00284
2123.24	0.03972	0.0337	0.007	0.00947	-0.00284
2125.17	0.0376	0.03203	0.00718	0.00927	-0.00286
2127.1	0.03703	0.03149	0.00644	0.00923	-0.00288
2129.03	0.0343	0.02927	0.00628	0.00906	-0.00291
2130.96	0.03274	0.02783	0.00552	0.00905	-0.00293
2132.88	0.02942	0.02501	0.00514	0.00892	-0.00297
2134.81	0.02505	0.02155	0.00447	0.00889	-0.00302
2136.74	0.01766	0.01595	0.00383	0.00893	-0.00306
2138.67	0.01215	0.0118	0.00302	0.00888	-0.00309
2140.6	0.00705	0.00797	0.00196	0.00879	-0.00312
2142.53	0.0055	0.00681	0.00129	0.00859	-0.00313
2144.45	0.00585	0.00709	0.00149	0.00866	-0.00312
2146.38	0.00957	0.00994	0.00242	0.00879	-0.0031
2148.31	0.01506	0.01414	0.00343	0.00882	-0.00307
2150.24	0.02231	0.01962	0.00422	0.00895	-0.00304
2152.17	0.02941	0.02503	0.00513	0.00904	-0.00302
2154.1	0.03415	0.02884	0.00575	0.00913	-0.00301
2156.03	0.0373	0.03151	0.00654	0.00914	-0.003
2157.95	0.04059	0.03421	0.0071	0.00921	-0.00299
2159.88	0.04293	0.03614	0.0078	0.00921	-0.00298
2161.81	0.04538	0.03812	0.00823	0.00934	-0.00296
2163.74	0.04701	0.03943	0.00868	0.00938	-0.00294
2165.67	0.04867	0.04076	0.00886	0.00943	-0.00293
2167.6	0.0496	0.04148	0.00914	0.00947	-0.00293
2169.53	0.05055	0.04222	0.00924	0.00951	-0.00294
2171.45	0.05086	0.04244	0.00939	0.00944	-0.00295
2173.38	0.05111	0.04263	0.0093	0.00945	-0.00296
2175.31	0.05076	0.04234	0.00927	0.00945	-0.00298
2177.24	0.05032	0.04198	0.00909	0.00945	-0.00301
2179.17	0.04934	0.04118	0.00893	0.00941	-0.00304
2181.1	0.04829	0.04032	0.00858	0.00942	-0.00308
2183.02	0.04681	0.0391	0.0083	0.00933	-0.00312
2184.95	0.04523	0.03782	0.00791	0.00929	-0.00315
2186.88	0.04326	0.0362	0.00752	0.00923	-0.00319
2188.81	0.04122	0.03454	0.00703	0.00914	-0.00321
2190.74	0.03887	0.03261	0.00659	0.00907	-0.00322
2192.67	0.0365	0.03064	0.00605	0.00907	-0.00323
2194.59	0.03387	0.02847	0.00562	0.00901	-0.00324
2196.52	0.03125	0.02632	0.00516	0.00899	-0.00325
2198.45	0.02845	0.02403	0.00474	0.00893	-0.00326
2200.38	0.02567	0.02181	0.00427	0.0089	-0.00326
2202.31	0.02276	0.01951	0.00392	0.00886	-0.00326
2204.24	0.01992	0.01731	0.0035	0.00879	-0.00326
2206.17	0.01702	0.0151	0.00312	0.00875	-0.00326
2208.09	0.01424	0.01301	0.00275	0.00871	-0.00327
2210.02	0.01148	0.01097	0.00251	0.00868	-0.00328
2211.95	0.00894	0.00912	0.00224	0.00865	-0.00328
2213.88	0.00653	0.00739	0.00199	0.00862	-0.0033
2215.81	0.0044	0.00589	0.00174	0.0086	-0.00331
2217.74	0.00244	0.00453	0.0016	0.00858	-0.00334
2219.66	0.000746451	0.00337	0.00145	0.00865	-0.00338
2221.59	-0.00076966	0.00235	0.00134	0.00859	-0.00342
2223.52	-0.00202	0.00151	0.00124	0.00851	-0.00344
2225.45	-0.00312	0.000770058	0.00118	0.00848	-0.00344
2227.38	-0.004	0.000182197	0.00107	0.00846	-0.00343
2229.31	-0.00476	-0.000326803	0.00101	0.00849	-0.00342
2231.24	-0.00533	-0.000703072	0.00093304	0.00855	-0.00341
2233.16	-0.0058	-0.00101	0.000912988	0.00858	-0.00341
2235.09	-0.00613	-0.00121	0.00088283	0.00853	-0.00342
2237.02	-0.0064	-0.00138	0.000868078	0.0085	-0.00345
2238.95	-0.00657	-0.0015	0.000839608	0.00854	-0.00348
2240.88	-0.00675	-0.00161	0.000867071	0.00854	-0.0035
2242.81	-0.00688	-0.00168	0.000860839	0.00854	-0.00349
2244.74	-0.007	-0.00176	0.000816912	0.0085	-0.00347
2246.66	-0.00706	-0.0018	0.000732166	0.00848	-0.00343
2248.59	-0.00713	-0.00185	0.000720609	0.00849	-0.00342
2250.52	-0.00714	-0.00185	0.000748918	0.00855	-0.00341
2252.45	-0.00714	-0.00185	0.000811803	0.00857	-0.00341
2254.38	-0.0071	-0.0018	0.000843693	0.00855	-0.00341
2256.31	-0.00708	-0.00177	0.000886428	0.0085	-0.0034
2258.24	-0.00705	-0.00172	0.000902908	0.00857	-0.00339
2260.16	-0.00707	-0.00171	0.000916169	0.00862	-0.00339
2262.09	-0.00707	-0.00169	0.000891817	0.00866	-0.00338
2264.02	-0.0071	-0.00169	0.00087317	0.00869	-0.00338
2265.95	-0.0071	-0.00168	0.000860833	0.00869	-0.00337
2267.88	-0.00712	-0.0017	0.000895662	0.00867	-0.00337
2269.8	-0.00711	-0.0017	0.000902714	0.00865	-0.00336
2271.73	-0.00709	-0.0017	0.000901129	0.00859	-0.00335
2273.66	-0.00706	-0.0017	0.000879734	0.00864	-0.00334
2275.59	-0.00705	-0.00171	0.00088047	0.00868	-0.00334
2277.52	-0.00704	-0.00172	0.000832283	0.00863	-0.00335
2279.45	-0.00707	-0.00175	0.000769288	0.00853	-0.00337
2281.38	-0.00709	-0.00178	0.000700062	0.00846	-0.0034
2283.3	-0.00712	-0.00183	0.000710459	0.00846	-0.00343
2285.23	-0.00714	-0.00185	0.000730576	0.00839	-0.00347
2287.16	-0.00717	-0.00188	0.000712598	0.00834	-0.00352
2289.09	-0.00719	-0.0019	0.000635436	0.00836	-0.00358
2291.02	-0.0072	-0.00191	0.000589577	0.00834	-0.00366
2292.95	-0.00722	-0.00193	0.000548392	0.0082	-0.00373
2294.88	-0.00725	-0.00197	0.000520229	0.00802	-0.00378
2296.8	-0.00729	-0.00204	0.000475411	0.00797	-0.00385
2298.73	-0.00738	-0.00216	0.000402097	0.00792	-0.00395

## Sheet: Figure 2d
Fourier-transformed k3-weighted EXAFS spectra of above as-prepared catalysts, Ir foil and IrO2
R	Ir1/ND@G	Ir1+n/ND@G	Irn/ND@G	IrNPs/ND@G	Ir	IrO2
0	0.42496	0.23439	0.23302	0.40485	1.28289	0.19891
0.03068	0.41345	0.24776	0.24343	0.39139	1.28214	0.30267
0.06136	0.37954	0.2802	0.26943	0.35316	1.28034	0.47861
0.09204	0.32507	0.31683	0.30021	0.29723	1.27865	0.63459
0.12272	0.2532	0.34537	0.32596	0.23819	1.27851	0.74191
0.1534	0.16916	0.35814	0.34003	0.20287	1.28103	0.7873
0.18408	0.08665	0.35153	0.33884	0.2181	1.28662	0.76636
0.21476	0.08038	0.32559	0.32164	0.27293	1.29482	0.68322
0.24544	0.16517	0.28458	0.29086	0.33657	1.3046	0.55208
0.27612	0.25961	0.23868	0.25302	0.38848	1.31486	0.40365
0.3068	0.34668	0.20713	0.22058	0.41753	1.32487	0.3072
0.33748	0.41971	0.21266	0.21112	0.41835	1.33455	0.35006
0.36816	0.47398	0.25594	0.23438	0.39021	1.34432	0.48033
0.39884	0.506	0.31543	0.28057	0.3376	1.35469	0.60615
0.42951	0.51342	0.37142	0.33243	0.27287	1.36574	0.68361
0.46019	0.49518	0.41138	0.3764	0.22347	1.37692	0.69391
0.49087	0.45169	0.42778	0.40346	0.23003	1.38719	0.63793
0.52155	0.38519	0.41696	0.40815	0.29558	1.3959	0.55129
0.55223	0.30084	0.37951	0.38846	0.38268	1.4039	0.54116
0.58291	0.2111	0.3222	0.34693	0.46227	1.41455	0.72677
0.61359	0.15498	0.26384	0.29398	0.5176	1.43401	1.0743
0.64427	0.19749	0.24434	0.25523	0.53886	1.47007	1.50125
0.67495	0.30661	0.29808	0.27051	0.52186	1.52926	1.95128
0.70563	0.43183	0.40389	0.35033	0.46958	1.61332	2.38222
0.73631	0.5536	0.52592	0.46564	0.39764	1.71692	2.7586
0.76699	0.6617	0.64114	0.58851	0.34755	1.82784	3.05089
0.79767	0.74867	0.73449	0.7001	0.38407	1.9293	3.23703
0.82835	0.8086	0.79523	0.7865	0.51845	2.00301	3.30469
0.85903	0.83704	0.81613	0.83689	0.70365	2.03195	3.25375
0.88971	0.83133	0.79387	0.84341	0.89961	2.00272	3.09903
0.92039	0.79123	0.73008	0.80172	1.0795	1.90766	2.87333
0.95107	0.7205	0.63377	0.71223	1.22296	1.74691	2.63001
0.98175	0.63035	0.52728	0.58323	1.31364	1.53136	2.4403
1.01243	0.54765	0.45811	0.44144	1.33902	1.28786	2.37326
1.04311	0.5248	0.48966	0.36512	1.29115	1.06915	2.45532
1.07379	0.61434	0.6285	0.46148	1.1679	0.95985	2.64877
1.10447	0.81208	0.82549	0.68828	0.97602	1.02502	2.8808
1.13515	1.08157	1.04111	0.96362	0.74114	1.22484	3.08494
1.16583	1.39508	1.2548	1.24938	0.5489	1.46688	3.22311
1.19651	1.73568	1.45853	1.52682	0.60183	1.68172	3.29607
1.22718	2.0919	1.65423	1.78632	0.92939	1.82893	3.35294
1.25786	2.4549	1.85291	2.0257	1.37505	1.8898	3.49454
1.28854	2.81739	2.07274	2.25036	1.86116	1.8662	3.84646
1.31922	3.17317	2.33461	2.47295	2.35268	1.7851	4.49313
1.3499	3.51697	2.65562	2.71138	2.82764	1.70519	5.43309
1.38058	3.84438	3.04345	2.98448	3.27026	1.71186	6.60052
1.41126	4.15176	3.494	3.30632	3.66946	1.8735	7.90631
1.44194	4.43612	3.99276	3.68137	4.01846	2.18505	9.25971
1.47262	4.69501	4.51781	4.10269	4.31435	2.57877	10.575
1.5033	4.92638	5.04298	4.55312	4.55739	2.97286	11.7739
1.53398	5.12841	5.54046	5.00848	4.74995	3.29569	12.7868
1.56466	5.2994	5.98289	5.44093	4.89513	3.49088	13.5556
1.59534	5.43765	6.34508	5.822	4.99547	3.51962	14.0352
1.62602	5.54146	6.60543	6.12506	5.05174	3.36612	14.1954
1.6567	5.60912	6.74711	6.3272	5.06236	3.05019	14.0226
1.68738	5.63898	6.75902	6.41077	5.02344	2.65692	13.5197
1.71806	5.62966	6.63634	6.36441	4.92952	2.39349	12.7063
1.74874	5.58014	6.38086	6.18378	4.77482	2.57	11.6171
1.77942	5.49002	6.00091	5.87181	4.55466	3.29024	10.3004
1.8101	5.35972	5.511	5.43857	4.26692	4.36181	8.81508
1.84078	5.19063	4.93109	4.90073	3.91323	5.57129	7.22766
1.87146	4.98528	4.28577	4.2807	3.4999	6.76389	5.60927
1.90214	4.74742	3.60324	3.60555	3.03847	7.81953	4.03349
1.93282	4.48205	2.91463	2.90602	2.54646	8.63746	2.57918
1.9635	4.19534	2.25412	2.21618	2.04865	9.13261	1.3635
1.99418	3.89453	1.66154	1.5759	1.5812	9.23682	0.79858
2.02485	3.58769	1.19033	1.04327	1.20142	8.90157	1.24268
2.05553	3.28335	0.91562	0.73186	0.99527	8.10072	1.79929
2.08621	2.99009	0.87861	0.75566	1.01619	6.83255	2.16844
2.11689	2.71592	0.98688	0.96736	1.18901	5.12128	2.31659
2.14757	2.46747	1.11826	1.18981	1.40186	3.02177	2.25905
2.17825	2.24919	1.21698	1.36822	1.59362	0.74748	2.03276
2.20893	2.06259	1.27345	1.49998	1.74272	2.24615	1.69162
2.23961	1.9059	1.30043	1.60143	1.84884	5.06321	1.31065
2.27029	1.77444	1.32098	1.69479	1.92389	7.95404	1.00203
2.30097	1.66182	1.35862	1.79882	1.98638	10.7942	0.9076
2.33165	1.56145	1.42718	1.92164	2.05558	13.483	1.03791
2.36233	1.46814	1.52486	2.05834	2.14506	15.9348	1.23465
2.39301	1.37915	1.6365	2.19403	2.25791	18.0827	1.37307
2.42369	1.29464	1.74108	2.30951	2.38595	19.882	1.39525
2.45437	1.21751	1.81832	2.38627	2.51305	21.3116	1.28048
2.48505	1.15253	1.85233	2.40972	2.62003	22.374	1.03321
2.51573	1.10469	1.83288	2.37072	2.68889	23.0919	0.69142
2.54641	1.07715	1.7556	2.26615	2.7055	23.5031	0.43461
2.57709	1.06928	1.62164	2.09869	2.66099	23.6529	0.70065
2.60777	1.07616	1.43699	1.8762	2.55226	23.5861	1.2481
2.63845	1.08968	1.21168	1.61077	2.38197	23.3389	1.84056
2.66913	1.10051	0.95888	1.31755	2.15814	22.9339	2.40705
2.69981	1.09986	0.69419	1.01353	1.89359	22.3782	2.9061
2.73049	1.08059	0.43607	0.7163	1.60541	21.6658	3.3085
2.76117	1.03774	0.21536	0.44347	1.31472	20.7837	3.59584
2.79185	0.96871	0.15508	0.21537	1.04692	19.7194	3.76111
2.82252	0.87342	0.27929	0.09805	0.83196	18.4687	3.80923
2.8532	0.75462	0.39714	0.17067	0.69876	17.0416	3.75713
2.88388	0.61897	0.46932	0.24029	0.65388	15.4652	3.63271
2.91456	0.48065	0.48966	0.26005	0.66472	13.7854	3.47253
2.94524	0.37184	0.45993	0.22956	0.68448	12.0637	3.31706
2.97592	0.35233	0.38754	0.15632	0.68094	10.3742	3.20274
3.0066	0.4461	0.28788	0.05753	0.63936	8.79689	3.15232
3.03728	0.60216	0.19991	0.09469	0.55679	7.40855	3.16861
3.06796	0.7771	0.21349	0.22842	0.43777	6.26904	3.23721
3.09864	0.94997	0.33263	0.36164	0.29273	5.40305	3.33682
3.12932	1.10956	0.4795	0.47999	0.14532	4.78567	3.45028
3.16	1.24883	0.61928	0.57362	0.12377	4.34926	3.57075
3.19068	1.36314	0.73628	0.63567	0.26422	4.01656	3.70222
3.22136	1.44957	0.82124	0.66244	0.41322	3.73821	3.85539
3.25204	1.50676	0.86868	0.65355	0.54177	3.51142	4.04092
3.28272	1.53471	0.87639	0.61198	0.64004	3.37423	4.26271
3.3134	1.53471	0.845	0.54392	0.703	3.37625	4.51391
3.34408	1.50916	0.77782	0.45878	0.72889	3.53669	4.77731
3.37476	1.46146	0.68034	0.36968	0.7189	3.82295	5.02898
3.40544	1.39579	0.5598	0.29446	0.67685	4.16849	5.24311
3.43612	1.31693	0.42469	0.25366	0.60886	4.50394	5.39646
3.4668	1.23007	0.28446	0.25486	0.52298	4.77516	5.47145
3.49748	1.14054	0.15076	0.27951	0.42902	4.94829	5.45801
3.52816	1.05356	0.06237	0.30286	0.33872	5.0085	5.35435
3.55884	0.97392	0.12219	0.30985	0.26615	4.95674	5.16667
3.58952	0.90553	0.20559	0.29424	0.22542	4.80557	4.90814
3.62019	0.85097	0.2685	0.25568	0.21931	4.57487	4.59717
3.65087	0.81099	0.30604	0.19889	0.23212	4.28774	4.25498
3.68155	0.78444	0.31827	0.1372	0.24474	3.96745	3.90273
3.71223	0.7685	0.30786	0.10986	0.24604	3.63582	3.55837
3.74291	0.75931	0.27979	0.15639	0.23188	3.31364	3.2338
3.77359	0.75268	0.24157	0.2362	0.20228	3.02229	2.93317
3.80427	0.74458	0.20397	0.31708	0.15981	2.78459	2.65311
3.83495	0.73146	0.1809	0.38656	0.1089	2.62175	2.38514
3.86563	0.71028	0.18273	0.43819	0.05776	2.54433	2.11941
3.89631	0.67859	0.20524	0.46839	0.04117	2.54194	1.84836
3.92699	0.63445	0.23473	0.47577	0.08157	2.58116	1.56926
3.95767	0.57653	0.25978	0.46088	0.12757	2.61478	1.2852
3.98835	0.50415	0.27375	0.42589	0.16654	2.59408	1.00504
4.01903	0.41753	0.27348	0.3743	0.1955	2.47746	0.74331
4.04971	0.31858	0.25818	0.31051	0.21368	2.23464	0.52182
4.08039	0.21389	0.22885	0.23939	0.22163	1.84827	0.37466
4.11107	0.13382	0.18796	0.166	0.22092	1.31422	0.33589
4.14175	0.16842	0.13954	0.09604	0.2139	0.64111	0.37906
4.17243	0.29315	0.09086	0.04453	0.20337	0.15451	0.44486
4.20311	0.44353	0.0619	0.06325	0.19213	1.03587	0.50952
4.23379	0.60269	0.08146	0.11396	0.18242	1.97354	0.57719
4.26447	0.76408	0.12434	0.16442	0.17543	2.92621	0.66058
4.29515	0.92338	0.16709	0.2121	0.17106	3.85334	0.76744
4.32583	1.07701	0.20282	0.25745	0.16829	4.71649	0.89444
4.35651	1.22192	0.22906	0.3007	0.16586	5.48191	1.02915
4.38719	1.35553	0.24512	0.34109	0.16283	6.12242	1.15522
4.41786	1.47578	0.25146	0.37679	0.15889	6.61889	1.25648
4.44854	1.58113	0.24954	0.40529	0.15429	6.96092	1.3193
4.47922	1.67061	0.24156	0.42383	0.14968	7.14703	1.33388
4.5099	1.74375	0.23029	0.42996	0.14576	7.18443	1.29495
4.54058	1.80053	0.21863	0.42204	0.14299	7.08864	1.20198
4.57126	1.8413	0.20907	0.3997	0.14145	6.88304	1.05915
4.60194	1.86666	0.203	0.36435	0.14088	6.59872	0.87495
4.63262	1.87736	0.20028	0.3201	0.14087	6.27425	0.66191
4.6633	1.87417	0.19938	0.27545	0.14109	5.95486	0.43742
4.69398	1.85783	0.19814	0.24558	0.14142	5.68967	0.23416
4.72466	1.82897	0.19447	0.2491	0.14197	5.52485	0.17548
4.75534	1.78812	0.18681	0.29165	0.1429	5.4928	0.30993
4.78602	1.73571	0.17434	0.36071	0.14433	5.6015	0.45902
4.8167	1.6722	0.15694	0.44102	0.14612	5.8319	0.57464
4.84738	1.59812	0.13513	0.52194	0.1479	6.14551	0.64624
4.87806	1.5142	0.11006	0.5965	0.14914	6.49667	0.6724
4.90874	1.42149	0.08371	0.66	0.14927	6.84239	0.65734
4.93942	1.32148	0.05967	0.70922	0.14788	7.14772	0.61027
4.9701	1.21618	0.04576	0.7421	0.14476	7.38756	0.54561
5.00078	1.10819	0.05072	0.75755	0.13995	7.54674	0.4837
5.03146	1.00078	0.0681	0.75532	0.13375	7.61914	0.45007
5.06214	0.89788	0.08771	0.73588	0.12656	7.6065	0.46666
5.09282	0.804	0.10503	0.70032	0.1188	7.51682	0.53809
5.1235	0.72387	0.11817	0.65025	0.1108	7.36272	0.65555
5.15418	0.6617	0.12625	0.58766	0.10261	7.15958	0.81221
5.18486	0.6199	0.12895	0.51484	0.09406	6.92378	1.00763
5.21553	0.5978	0.12633	0.43427	0.08483	6.67103	1.24395
5.24621	0.59136	0.11874	0.34855	0.07455	6.41493	1.52149
5.27689	0.59441	0.10681	0.26028	0.063	6.16591	1.83641
5.30757	0.60042	0.09141	0.17201	0.05033	5.93043	2.18023
5.33825	0.60388	0.0736	0.08622	0.03741	5.71066	2.54052
5.36893	0.60082	0.05477	0.00695	0.02703	5.50456	2.90219
5.39961	0.58885	0.03711	0.06982	0.0256	5.30649	3.24885
5.43029	0.56693	0.02549	0.13586	0.03521	5.10809	3.56418
5.46097	0.53522	0.02753	0.19214	0.04965	4.89967	3.83317
5.49165	0.49487	0.03887	0.23755	0.06509	4.67165	4.04322
5.52233	0.44798	0.05139	0.27139	0.08002	4.41605	4.185
5.55301	0.3976	0.06221	0.29333	0.09376	4.12773	4.25303
5.58369	0.34788	0.07041	0.30343	0.10599	3.80533	4.24596
5.61437	0.30425	0.0758	0.3021	0.11653	3.45168	4.16657
5.64505	0.27321	0.07856	0.29013	0.12529	3.07383	4.02131
5.67573	0.2604	0.07911	0.26863	0.13214	2.68257	3.81969
5.70641	0.26721	0.07805	0.23906	0.13688	2.29168	3.57324
5.73709	0.28933	0.0761	0.20319	0.1392	1.91705	3.29437
5.76777	0.31997	0.07395	0.16319	0.13873	1.5759	2.9951
5.79845	0.35322	0.07221	0.12193	0.13505	1.28638	2.68585
5.82913	0.38524	0.07129	0.08408	0.12783	1.06724	2.3745
5.85981	0.4139	0.07136	0.06012	0.11685	0.93512	2.06594
5.89049	0.43844	0.07238	0.06463	0.10207	0.89637	1.7623
5.92117	0.45902	0.07421	0.0886	0.08375	0.93963	1.46397
5.95185	0.4765	0.07664	0.11557	0.06245	1.04222	1.1714
5.98253	0.49212	0.07948	0.13891	0.03936	1.1825	0.88815
6.0132	0.50728	0.08249	0.15623	0.019	1.34351	0.62773
6.04388	0.5232	0.08541	0.16664	0.02411	1.5109	0.43495
6.07456	0.54067	0.08787	0.17009	0.04744	1.67099	0.41162
6.10524	0.55985	0.08947	0.16707	0.07204	1.81067	0.56384
6.13592	0.58021	0.08975	0.15862	0.09504	1.91829	0.77612
6.1666	0.60061	0.08826	0.14615	0.11527	1.98491	0.98802
6.19728	0.61945	0.08467	0.13146	0.13201	2.00557	1.17621
6.22796	0.63489	0.07876	0.11659	0.14482	1.98012	1.3293
6.25864	0.64505	0.07056	0.10363	0.15347	1.91393	1.44126
6.28932	0.64816	0.0604	0.09426	0.15799	1.81814	1.50966
6.32	0.6427	0.04909	0.0891	0.15857	1.70945	1.53507
6.35068	0.62746	0.03846	0.08731	0.15552	1.60891	1.52049
6.38136	0.60167	0.03225	0.08707	0.14926	1.53861	1.47075
6.41204	0.56497	0.03476	0.0865	0.14027	1.51559	1.39179
6.44272	0.51753	0.04473	0.08425	0.12901	1.54538	1.28982
6.4734	0.46013	0.05766	0.07962	0.11598	1.62051	1.17065
6.50408	0.39434	0.07064	0.07242	0.10167	1.72582	1.03937
6.53476	0.32311	0.08211	0.06282	0.08663	1.84563	0.9006
6.56544	0.25242	0.09116	0.05118	0.0715	1.96801	0.75982
6.59612	0.19583	0.09724	0.03791	0.0571	2.08579	0.62674
6.6268	0.17993	0.10006	0.02338	0.04455	2.19556	0.5216
6.65748	0.22065	0.09958	0.00826	0.03534	2.29603	0.48005
6.68816	0.29786	0.09602	0.01033	0.03078	2.38643	0.53107
6.71884	0.39033	0.08975	0.02775	0.03043	2.4652	0.66042
6.74952	0.48777	0.08137	0.04669	0.03175	2.52939	0.83272
6.7802	0.58508	0.07164	0.06679	0.03219	2.57466	1.02126
6.81087	0.67919	0.0615	0.08784	0.03025	2.59587	1.20895
6.84155	0.76796	0.05205	0.10947	0.02522	2.58787	1.38404
6.87223	0.84977	0.04449	0.13114	0.01711	2.54644	1.53797
6.90291	0.92338	0.03984	0.1522	0.00784	2.46905	1.66467
6.93359	0.98784	0.03836	0.17191	0.01261	2.35552	1.76035
6.96427	1.04246	0.03917	0.18952	0.02806	2.20836	1.82345
6.99495	1.08679	0.04089	0.20434	0.04549	2.03313	1.85441
7.02563	1.12057	0.04235	0.21581	0.06329	1.83869	1.8553
7.05631	1.14374	0.0429	0.22352	0.0803	1.63762	1.82934
7.08699	1.15644	0.04232	0.22723	0.09548	1.44683	1.78021
7.11767	1.15892	0.0407	0.22689	0.1079	1.28772	1.71146
7.14835	1.1516	0.03836	0.22264	0.11682	1.18391	1.62591
7.17903	1.13504	0.03579	0.21478	0.12171	1.15317	1.52539
7.20971	1.1099	0.0336	0.20375	0.1223	1.19669	1.41071
7.24039	1.07693	0.03237	0.19011	0.11867	1.29807	1.28196
7.27107	1.03698	0.03245	0.1745	0.11127	1.43438	1.13903
7.30175	0.99094	0.03382	0.1577	0.10102	1.58613	0.9822
7.33243	0.93976	0.03615	0.14057	0.08953	1.74006	0.81267
7.36311	0.88438	0.03898	0.1242	0.07927	1.88811	0.63296
7.39379	0.82577	0.04194	0.10996	0.07361	2.02558	0.44728
7.42447	0.76481	0.04476	0.09954	0.07539	2.14964	0.26276
7.45515	0.70236	0.04726	0.09466	0.08457	2.25824	0.10489
7.48583	0.63921	0.04939	0.09627	0.09844	2.34942	0.14491
7.51651	0.57604	0.05113	0.10385	0.11393	2.42106	0.29324
7.54719	0.51352	0.05249	0.11579	0.1287	2.47078	0.43221
7.57787	0.45227	0.05348	0.13022	0.14116	2.49614	0.54895
7.60854	0.393	0.0541	0.14559	0.15021	2.49497	0.63904
7.63922	0.33663	0.05435	0.16066	0.15516	2.46571	0.70063
7.6699	0.28456	0.05418	0.17447	0.15559	2.40774	0.7338
7.70058	0.23916	0.05352	0.18622	0.15136	2.32162	0.74038
7.73126	0.20427	0.05231	0.19522	0.14252	2.20926	0.72371
7.76194	0.18512	0.05044	0.20093	0.12934	2.07385	0.68842
7.79262	0.18573	0.04785	0.20291	0.11224	1.9198	0.6401
7.8233	0.20492	0.04448	0.20083	0.09178	1.75248	0.5849
7.85398	0.23715	0.0403	0.19455	0.06859	1.57791	0.52906
7.88466	0.27681	0.03534	0.1841	0.04336	1.40238	0.47828
7.91534	0.32	0.02968	0.16969	0.01681	1.23206	0.43691
7.94602	0.36433	0.02344	0.15175	0.01067	1.07262	0.40708
7.9767	0.40834	0.01682	0.13099	0.03803	0.92882	0.38818
8.00738	0.45109	0.01011	0.10847	0.06508	0.80422	0.37742
8.03806	0.49198	0.00398	0.08587	0.09137	0.70086	0.3711
8.06874	0.53063	0.0044	0.06625	0.11655	0.61907	0.3658
8.09942	0.56677	0.00975	0.05526	0.14035	0.55755	0.35904
8.1301	0.60022	0.0147	0.05851	0.16253	0.51373	0.34931
8.16078	0.63081	0.01876	0.07328	0.18285	0.48444	0.33582
8.19146	0.65838	0.02183	0.09283	0.20102	0.46677	0.31828
8.22214	0.68272	0.02398	0.11306	0.21676	0.45865	0.29669
8.25282	0.70354	0.02546	0.13203	0.22976	0.45922	0.27141
8.2835	0.72051	0.0267	0.14877	0.23975	0.46878	0.24317
8.31418	0.73321	0.02831	0.16275	0.24654	0.48848	0.21339
8.34486	0.74116	0.03085	0.1737	0.25008	0.51963	0.18446
8.37554	0.74389	0.03465	0.1815	0.25053	0.56278	0.16022
8.40621	0.7409	0.03965	0.18615	0.24829	0.61707	0.14573
8.43689	0.73179	0.0455	0.1877	0.24402	0.6799	0.14504
8.46757	0.71623	0.05171	0.18627	0.2386	0.7472	0.15761
8.49825	0.69401	0.05774	0.18205	0.23302	0.81381	0.17856
8.52893	0.66512	0.0631	0.17532	0.22822	0.87413	0.20247
8.55961	0.62974	0.06736	0.16652	0.22484	0.92263	0.22541
8.59029	0.58827	0.07016	0.15626	0.22299	0.95441	0.24493
8.62097	0.54137	0.0712	0.14545	0.2222	0.9658	0.25972
8.65165	0.48998	0.07031	0.13535	0.22146	0.9549	0.26923
8.68233	0.4354	0.06739	0.12757	0.21947	0.92227	0.27347
8.71301	0.37937	0.06243	0.12384	0.21489	0.8718	0.27283
8.74369	0.32432	0.05555	0.12545	0.20656	0.81183	0.2679
8.77437	0.27376	0.04695	0.13263	0.19364	0.75639	0.2594
8.80505	0.23282	0.03695	0.14444	0.17576	0.725	0.248
8.83573	0.20822	0.02601	0.15932	0.1531	0.73732	0.2343
8.86641	0.20525	0.01506	0.17557	0.12663	0.80239	0.21873
8.89709	0.22291	0.00838	0.19173	0.09866	0.91341	0.20164
8.92777	0.25442	0.01466	0.20663	0.07481	1.05461	0.18333
8.95845	0.29253	0.02494	0.21937	0.06709	1.20991	0.16416
8.98913	0.33217	0.0348	0.22931	0.08356	1.36638	0.14477
9.01981	0.37025	0.04326	0.23608	0.11461	1.51449	0.12636
9.05049	0.40486	0.04983	0.23953	0.15026	1.64751	0.11106
9.08117	0.43485	0.05417	0.23978	0.18571	1.7609	0.10203
9.11185	0.45951	0.05611	0.2372	0.21848	1.85194	0.1024
9.14253	0.47841	0.05562	0.23242	0.247	1.91929	0.11273
9.17321	0.4913	0.05288	0.22629	0.27023	1.96271	0.13045
9.20388	0.49806	0.0483	0.21982	0.28754	1.98273	0.15195
9.23456	0.49869	0.04269	0.21408	0.29863	1.98047	0.17413
9.26524	0.49322	0.03743	0.21002	0.30354	1.95741	0.19462
9.29592	0.48179	0.03463	0.2083	0.30262	1.91535	0.21166
9.3266	0.46461	0.03623	0.20904	0.29652	1.85635	0.22394
9.35728	0.442	0.04227	0.2119	0.28616	1.78283	0.23063
9.38796	0.41446	0.05102	0.21608	0.27269	1.69755	0.23138
9.41864	0.38272	0.0607	0.22057	0.2575	1.60375	0.22642
9.44932	0.3479	0.07002	0.22433	0.2421	1.50502	0.21663
9.48	0.31171	0.07819	0.22645	0.22804	1.40521	0.20357
9.51068	0.27678	0.08468	0.22619	0.21675	1.3081	0.18949
9.54136	0.24712	0.08922	0.22307	0.20924	1.21693	0.17715
9.57204	0.22815	0.09175	0.21681	0.20588	1.13384	0.16922
9.60272	0.22538	0.09238	0.20734	0.20635	1.05943	0.16728
9.6334	0.24108	0.09139	0.19477	0.20972	0.99255	0.17095
9.66408	0.27268	0.08915	0.1794	0.21483	0.93056	0.17809
9.69476	0.3151	0.0861	0.16172	0.22051	0.86997	0.1858
9.72544	0.36354	0.08264	0.14243	0.22584	0.80734	0.19151
9.75612	0.41433	0.07902	0.12258	0.23016	0.74006	0.19338
9.7868	0.46482	0.07531	0.1038	0.2331	0.66697	0.19041
9.81748	0.51305	0.07135	0.08862	0.23456	0.58868	0.18241
9.84816	0.55752	0.0668	0.08047	0.23457	0.50776	0.16983
9.87884	0.59708	0.0612	0.08191	0.23335	0.42883	0.15362
9.90952	0.63079	0.05413	0.09202	0.23113	0.35856	0.13509
9.9402	0.65797	0.04528	0.10721	0.2282	0.30497	0.11571
9.97088	0.67808	0.03453	0.12404	0.22479	0.27444	0.09685

## Sheet: Figure 2f
EXAFS fitting curve for Ir1/ND@G and the optimized Ir-C3 structure
R	Experiment	Fitting	Window
0	0.42496	0.10625	0
0.03068	0.41345	0.11719	0
0.06136	0.37954	0.1439	0
0.09204	0.32507	0.17655	0
0.12272	0.2532	0.20863	0
0.1534	0.16916	0.23634	0
0.18408	0.08665	0.25727	0
0.21476	0.08038	0.26988	0
0.24544	0.16517	0.27331	0
0.27612	0.25961	0.26751	0
0.3068	0.34668	0.25347	0
0.33748	0.41971	0.23365	0
0.36816	0.47398	0.21281	0
0.39884	0.506	0.19857	0
0.42951	0.51342	0.19996	0
0.46019	0.49518	0.22166	0
0.49087	0.45169	0.26018	0
0.52155	0.38519	0.30769	0
0.55223	0.30084	0.35662	0
0.58291	0.2111	0.40089	0
0.61359	0.15498	0.43569	0
0.64427	0.19749	0.45742	0
0.67495	0.30661	0.46372	0
0.70563	0.43183	0.45388	0
0.73631	0.5536	0.42965	0
0.76699	0.6617	0.39678	0
0.79767	0.74867	0.36759	0
0.82835	0.8086	0.36242	0
0.85903	0.83704	0.40153	0
0.88971	0.83133	0.48909	0
0.92039	0.79123	0.61385	0
0.95107	0.7205	0.76207	0
0.98175	0.63035	0.92284	0
1.01243	0.54765	1.08807	0
1.04311	0.5248	1.2518	0
1.07379	0.61434	1.40994	0
1.10447	0.81208	1.56035	0
1.13515	1.08157	1.70309	0
1.16583	1.39508	1.84061	0
1.19651	1.73568	1.97776	0
1.22718	2.0919	2.12141	5.9209
1.25786	2.4549	2.27958	5.9209
1.28854	2.81739	2.46013	5.9209
1.31922	3.17317	2.66923	5.9209
1.3499	3.51697	2.91007	5.9209
1.38058	3.84438	3.18222	5.9209
1.41126	4.15176	3.48161	5.9209
1.44194	4.43612	3.80118	5.9209
1.47262	4.69501	4.13166	5.9209
1.5033	4.92638	4.46246	5.9209
1.53398	5.12841	4.7824	5.9209
1.56466	5.2994	5.08039	5.9209
1.59534	5.43765	5.34595	5.9209
1.62602	5.54146	5.56963	5.9209
1.6567	5.60912	5.74337	5.9209
1.68738	5.63898	5.8608	5.9209
1.71806	5.62966	5.91744	5.9209
1.74874	5.58014	5.9108	5.9209
1.77942	5.49002	5.84049	5.9209
1.8101	5.35972	5.7082	5.9209
1.84078	5.19063	5.5176	5.9209
1.87146	4.98528	5.27421	5.9209
1.90214	4.74742	4.98517	5.9209
1.93282	4.48205	4.65901	5.9209
1.9635	4.19534	4.30532	5.9209
1.99418	3.89453	3.93445	5.9209
2.02485	3.58769	3.55713	5.9209
2.05553	3.28335	3.18409	5.9209
2.08621	2.99009	2.82567	5.9209
2.11689	2.71592	2.49134	5.9209
2.14757	2.46747	2.18912	5.9209
2.17825	2.24919	1.92488	5.9209
2.20893	2.06259	1.70156	5.9209
2.23961	1.9059	1.51843	5.9209
2.27029	1.77444	1.37096	5.9209
2.30097	1.66182	1.25157	5.9209
2.33165	1.56145	1.15128	5.9209
2.36233	1.46814	1.06167	5.9209
2.39301	1.37915	0.97631	5.9209
2.42369	1.29464	0.8915	5.9209
2.45437	1.21751	0.80629	5.9209
2.48505	1.15253	0.72205	5.9209
2.51573	1.10469	0.64197	0
2.54641	1.07715	0.57028	0
2.57709	1.06928	0.51126	0
2.60777	1.07616	0.4678	0
2.63845	1.08968	0.43995	0
2.66913	1.10051	0.42437	0
2.69981	1.09986	0.41546	0
2.73049	1.08059	0.40738	0
2.76117	1.03774	0.39553	0
2.79185	0.96871	0.37716	0
2.82252	0.87342	0.35139	0
2.8532	0.75462	0.31898	0
2.88388	0.61897	0.28218	0
2.91456	0.48065	0.24467	0
2.94524	0.37184	0.21164	0
2.97592	0.35233	0.18919	0
3.0066	0.4461	0.1819	0
3.03728	0.60216	0.18914	0
3.06796	0.7771	0.20512	0
3.09864	0.94997	0.22306	0
3.12932	1.10956	0.23791	0
3.16	1.24883	0.24663	0
3.19068	1.36314	0.24772	0
3.22136	1.44957	0.24088	0
3.25204	1.50676	0.22667	0
3.28272	1.53471	0.20646	0
3.3134	1.53471	0.18233	0
3.34408	1.50916	0.1572	0
3.37476	1.46146	0.13482	0
3.40544	1.39579	0.1196	0
3.43612	1.31693	0.1148	0
3.4668	1.23007	0.11983	0
3.49748	1.14054	0.13045	0
3.52816	1.05356	0.14193	0
3.55884	0.97392	0.15091	0
3.58952	0.90553	0.15542	0
3.62019	0.85097	0.1546	0
3.65087	0.81099	0.14834	0
3.68155	0.78444	0.13714	0
3.71223	0.7685	0.12206	0
3.74291	0.75931	0.10472	0
3.77359	0.75268	0.08748	0
3.80427	0.74458	0.07368	0
3.83495	0.73146	0.06717	0
3.86563	0.71028	0.06967	0
3.89631	0.67859	0.07856	0
3.92699	0.63445	0.08959	0
3.95767	0.57653	0.0996	0
3.98835	0.50415	0.10678	0
4.01903	0.41753	0.11024	0
4.04971	0.31858	0.10966	0
4.08039	0.21389	0.1052	0
4.11107	0.13382	0.09736	0
4.14175	0.16842	0.08697	0
4.17243	0.29315	0.07525	0
4.20311	0.44353	0.06381	0
4.23379	0.60269	0.05481	0
4.26447	0.76408	0.05043	0
4.29515	0.92338	0.0515	0
4.32583	1.07701	0.05644	0
4.35651	1.22192	0.06273	0
4.38719	1.35553	0.06838	0
4.41786	1.47578	0.07217	0
4.44854	1.58113	0.07351	0
4.47922	1.67061	0.0722	0
4.5099	1.74375	0.06832	0
4.54058	1.80053	0.06223	0
4.57126	1.8413	0.05449	0
4.60194	1.86666	0.04592	0
4.63262	1.87736	0.03765	0
4.6633	1.87417	0.03131	0
4.69398	1.85783	0.0287	0
4.72466	1.82897	0.03032	0
4.75534	1.78812	0.03459	0
4.78602	1.73571	0.03949	0
4.8167	1.6722	0.04368	0
4.84738	1.59812	0.04646	0
4.87806	1.51419	0.04751	0
4.90874	1.42149	0.04677	0
4.93942	1.32148	0.04434	0
4.9701	1.21618	0.04048	0
5.00078	1.10819	0.03557	0
5.03146	1.00078	0.03013	0
5.06214	0.89788	0.02487	0
5.09282	0.804	0.02073	0
5.1235	0.72387	0.01875	0
5.15418	0.6617	0.01931	0
5.18486	0.6199	0.02159	0
5.21553	0.5978	0.02439	0
5.24621	0.59136	0.02687	0
5.27689	0.59441	0.02858	0
5.30757	0.60042	0.02933	0
5.33825	0.60388	0.02908	0
5.36893	0.60082	0.02792	0
5.39961	0.58885	0.02601	0
5.43029	0.56693	0.02359	0
5.46097	0.53522	0.02096	0
5.49165	0.49487	0.01846	0
5.52233	0.44798	0.01646	0
5.55301	0.3976	0.01524	0
5.58369	0.34788	0.01487	0
5.61437	0.30425	0.01513	0
5.64505	0.27321	0.01565	0
5.67573	0.2604	0.01612	0
5.70641	0.26721	0.0163	0
5.73709	0.28933	0.01608	0
5.76777	0.31997	0.01543	0
5.79845	0.35322	0.01439	0
5.82913	0.38524	0.01306	0
5.85981	0.4139	0.01159	0
5.89049	0.43844	0.01014	0
5.92117	0.45902	0.00894	0
5.95185	0.4765	0.00818	0
5.98253	0.49212	0.00795	0
6.0132	0.50728	0.00817	0
6.04388	0.5232	0.00861	0
6.07456	0.54067	0.00908	0
6.10524	0.55985	0.00943	0
6.13592	0.58021	0.00957	0
6.1666	0.60061	0.00946	0
6.19728	0.61945	0.00912	0
6.22796	0.63489	0.00857	0
6.25864	0.64505	0.00787	0
6.28932	0.64816	0.00708	0
6.32	0.6427	0.00627	0
6.35068	0.62746	0.00551	0
6.38136	0.60167	0.00486	0
6.41204	0.56497	0.00436	0
6.44272	0.51753	0.00404	0
6.4734	0.46013	0.00385	0
6.50408	0.39434	0.00374	0
6.53476	0.32311	0.00364	0
6.56544	0.25242	0.00351	0
6.59612	0.19583	0.00332	0
6.6268	0.17993	0.00307	0
6.65748	0.22065	0.00274	0
6.68816	0.29786	0.00236	0
6.71884	0.39033	0.00194	0
6.74952	0.48777	0.00151	0
6.7802	0.58508	0.00109	0
6.81087	0.67919	0.000743827	0
6.84155	0.76796	0.000578059	0
6.87223	0.84977	0.000699009	0
6.90291	0.92338	0.000973613	0
6.93359	0.98784	0.00128	0
6.96427	1.04246	0.00159	0
6.99495	1.08679	0.0019	0
7.02563	1.12057	0.0022	0
7.05631	1.14374	0.0025	0
7.08699	1.15644	0.0028	0
7.11767	1.15892	0.00311	0
7.14835	1.1516	0.00341	0
7.17903	1.13504	0.00371	0
7.20971	1.1099	0.00399	0
7.24039	1.07693	0.00425	0
7.27107	1.03698	0.00446	0
7.30175	0.99094	0.00464	0
7.33243	0.93975	0.00476	0
7.36311	0.88438	0.00484	0
7.39379	0.82577	0.00487	0
7.42447	0.76481	0.00487	0
7.45515	0.70236	0.00485	0
7.48583	0.63921	0.00481	0
7.51651	0.57604	0.00477	0
7.54719	0.51352	0.00475	0
7.57787	0.45227	0.00474	0
7.60854	0.393	0.00474	0
7.63922	0.33663	0.00475	0
7.6699	0.28456	0.00473	0
7.70058	0.23916	0.00469	0
7.73126	0.20427	0.0046	0
7.76194	0.18512	0.00446	0
7.79262	0.18573	0.00425	0
7.8233	0.20492	0.00398	0
7.85398	0.23715	0.00365	0
7.88466	0.27681	0.00326	0
7.91534	0.32	0.00284	0
7.94602	0.36433	0.0024	0
7.9767	0.40834	0.00196	0
8.00738	0.45109	0.00155	0
8.03806	0.49198	0.00117	0
8.06874	0.53063	0.000863829	0
8.09942	0.56677	0.000648081	0
8.1301	0.60022	0.00055373	0
8.16078	0.63081	0.000584454	0
8.19146	0.65838	0.000709703	0
8.22214	0.68272	0.000905728	0
8.25282	0.70354	0.00117	0
8.2835	0.72051	0.00149	0
8.31418	0.73321	0.00185	0
8.34486	0.74116	0.00226	0
8.37554	0.74389	0.00267	0
8.40621	0.7409	0.00308	0
8.43689	0.73179	0.00346	0
8.46757	0.71623	0.00379	0
8.49825	0.69401	0.00405	0
8.52893	0.66512	0.00422	0
8.55961	0.62974	0.0043	0
8.59029	0.58827	0.00428	0
8.62097	0.54137	0.00415	0
8.65165	0.48998	0.00393	0
8.68233	0.4354	0.00361	0
8.71301	0.37937	0.0032	0
8.74369	0.32432	0.00274	0
8.77437	0.27376	0.00223	0
8.80505	0.23282	0.00171	0
8.83573	0.20822	0.00124	0
8.86641	0.20525	0.000921199	0
8.89709	0.22291	0.00092662	0
8.92777	0.25442	0.0012	0
8.95845	0.29253	0.00156	0
8.98913	0.33217	0.0019	0
9.01981	0.37025	0.00218	0
9.05049	0.40486	0.00239	0
9.08117	0.43485	0.0025	0
9.11185	0.45951	0.00252	0
9.14253	0.47841	0.00245	0
9.17321	0.4913	0.00229	0
9.20388	0.49806	0.00206	0
9.23456	0.49869	0.00176	0
9.26524	0.49322	0.00142	0
9.29592	0.48179	0.00107	0
9.3266	0.46461	0.000782114	0
9.35728	0.442	0.000684641	0
9.38796	0.41446	0.000851048	0
9.41864	0.38272	0.00115	0
9.44932	0.3479	0.00147	0
9.48	0.31171	0.00176	0
9.51068	0.27678	0.00199	0
9.54136	0.24712	0.00216	0
9.57204	0.22815	0.00225	0
9.60272	0.22538	0.00226	0
9.6334	0.24108	0.0022	0
9.66408	0.27268	0.00206	0
9.69476	0.3151	0.00187	0
9.72544	0.36354	0.00162	0
9.75612	0.41433	0.00136	0
9.7868	0.46482	0.0011	0
9.81748	0.51305	0.00091399	0
9.84816	0.55752	0.000860995	0
9.87884	0.59708	0.000964071	0
9.90952	0.63079	0.00116	0
9.9402	0.65797	0.00139	0
9.97088	0.67808	0.00161	0

## Sheet: Figure 3a
n-Butane reaction rate and butene selectivity of Ir1/ND@G, Ir1+n/ND@G, Irn/ND@G and IrNPs/ND@G
Time	Ir1/ND@G		Ir1+n/ND@G		Irn/ND@G		IrNPs/ND@G
	Rate	Sele.	Rate	Sele.	Rate	Sele.	Rate	Sele.
0.68	9.4428	96.0344	1.605	94.5648	0.542	92.1743	0.156	91.9319
1.03	9.5906	96.106	1.6015	94.7304	0.5079	92.7002	0.1491	92.5104
1.38	9.4313	96.1452	1.5844	94.8204	0.4798	93.0033	0.1434	92.8585
1.73	9.5571	96.1438	1.5604	94.8996	0.4635	93.0793	0.1402	93.0836
2.08	9.4628	96.1635	1.555	94.9635	0.4476	93.1782	0.1375	93.2669
2.43	9.4468	96.1579	1.5365	95.0191	0.4347	93.2583	0.1348	93.4029
2.78	9.2983	96.1474	1.5163	95.036	0.4237	93.3388	0.1331	93.5206
3.13	9.1963	96.1669	1.4768	94.9773	0.4147	93.1433	0.1316	93.5952
3.48	9.1104	96.1835	1.448	95.0106	0.4076	93.3109	0.13	93.6934
3.83	8.9704	96.1868	1.4175	95.0426	0.3959	93.4835	0.1289	93.7848
4.17	8.8287	96.1978	1.394	95.0623	0.3907	93.5312	0.1277	93.8513
4.52	8.6692	96.1712	1.3711	95.0707	0.3827	93.4155	0.1266	93.9158
4.87	8.5657	96.1761	1.3784	95.1869	0.3776	93.4103	0.1258	93.9437
5.22	8.4605	96.1678	1.3489	95.2078	0.3703	93.5348	0.1247	93.9799
5.57	8.2454	96.1803	1.3277	95.2246	0.3658	93.7169	0.1237	94.0396
5.92	8.1903	96.1548	1.3059	95.2341	0.3602	93.5649	0.123	94.0693
6.27	8.0506	96.1552	1.2885	95.2517	0.357	93.5648	0.1219	94.1151
6.62	7.9023	96.16	1.2743	95.2727	0.352	93.3629	0.1213	94.1468
6.97	7.8079	96.1668	1.2613	95.2862	0.3474	93.6282	0.1207	94.1639
7.32	7.707	96.1583	1.2381	95.2928	0.3424	93.5908	0.12	94.1851
7.67	7.6312	96.1608	1.2203	95.3079	0.3396	93.7839	0.1194	94.2119
8	7.5081	96.156	1.2136	95.2954	0.3365	93.5938	0.1187	94.2286
8.35	7.4501	96.1472	1.195	95.3204	0.3328	93.6812	0.118	94.2218
8.7	7.3537	96.1532	1.1816	95.3271	0.3295	93.6957	0.1176	94.2406
9.05	7.328	96.1641	1.1705	95.3419	0.3273	93.8339	0.1171	94.2721
9.4	7.2286	96.1433	1.1657	94.9251	0.3266	93.3343	0.1168	94.2667
9.75	7.1388	96.1563	1.155	94.9291	0.3246	93.3672	0.1162	94.289

## Sheet: Figure 3b
The value of TOF and kd
Catalyst	TOF	Kd
Ir1/ND@G	0.48	0.0241
Ir1+n/ND@G	0.17	0.0405
Irn/ND@G	0.025	0.0749
IrNPs/ND@G	0.014	0.041

## Sheet: Figure 3c
Energy profiles of BDH on Ir1@Gr, Ir13@Gr and Ir(111)
	Ir(111)	Ir13@G	Ir@G
Butane	0	0	0
Butane*	-0.02	-0.27	-0.05
TS1*	0.64	-0.21	0.59
1-C4H9*	0.32	-0.65	-0.6
TS2	1	-0.45	0.59
1-Butene*	0.75	-0.52	0.48
1-Butene	1.34	1.34	1.34

## Sheet: Figure 4a
n-Butane reaction rate and butene selectivity of Ir1/ND@G, Pt1/ND@G and Pd1/ND@G
Time	Ir1/ND@G		Pt1/ND@G		Pd1/ND@G
	Rate	Sele.	Rate	Sele.	Rate	Sele.
0.7	9.4428	96.0344	0.3421	97.1164	0.0267	96.0401
1.05	9.5906	96.106	0.341	97.1585	0.0216	96.0801
1.4	9.4313	96.1452	0.339	97.1528	0.0197	96.0179
1.75	9.5571	96.1438	0.3428	97.1483	0.0186	96.1028
2.1	9.4628	96.1635	0.3425	97.1306	0.0181	96.0437
2.45	9.4468	96.1579	0.3447	97.117	0.0177	96.0618
2.78	9.2983	96.1474	0.3485	97.0659	0.0174	96.0373
3.13	9.1963	96.1669	0.3539	97.0719	0.0173	95.9339
3.48	9.1104	96.1835	0.354	97.0574	0.0172	95.9544
3.83	8.9704	96.1868	0.3458	97.0189	0.017	96.0481
4.18	8.8287	96.1978	0.3675	97.0007	0.0169	96.0109
4.53	8.6692	96.1712	0.3562	96.9749	0.017	95.9533
4.88	8.5657	96.1761	0.3677	96.9778	0.0169	96.0219
5.23	8.4605	96.1678	0.367	96.9408	0.0168	96.005
5.58	8.2454	96.1803	0.3715	96.9465	0.0168	96.0437
5.92	8.1903	96.1548	0.3651	96.9149	0.0167	95.9632
6.27	8.0506	96.1552	0.3728	96.9256	0.0168	95.9452
6.62	7.9023	96.16	0.3692	96.9058	0.0168	96.0529
6.97	7.8079	96.1668	0.3701	96.8813	0.0167	95.9665
7.32	7.707	96.1583	0.3733	96.8764	0.0171	95.9888
7.67	7.6312	96.1608	0.3789	96.8774	0.017	96.0573
8.02	7.5081	96.156	0.3775	96.868	0.017	95.9019
8.35	7.4501	96.1472	0.3687	96.8711	0.0174	96.0222
8.7	7.3537	96.1532	0.367	96.8472	0.0168	96.047
9.05	7.328	96.1641	0.3603	96.8483	0.017	96.0943
9.4	7.2286	96.1433	0.3674	96.8348	0.017	96.0447
9.75	7.1388	96.1563	0.3626	96.8326	0.0168	96.0685

[truncated: 31 more sheets: Figure 4b, Figure 4c, Figure 5, Supplementary Figure 2, Supplementary Figure 4, Supplementary Figure 5, Supplementary Figure 6, Supplementary Figure 7, Supplementary Figure 8a, Supplementary Figure 8b, Supplementary Figure 8c, Supplementary Figure 9a, Supplementary Figure 9b, Supplementary Figure 9c, Supplementary Figure 9d, Supplementary Figure 10, Supplementary Figure 12, Supplementary Figure 13, Supplementary Figure 14, Supplementary Figure 15 …]
